# Supplementary material for: Basal T cell activation predicts yellow fever vaccine response independently of cytomegalovirus infection and sex-related immune variations
Source: Cell Rep Med. 2025 Feb 11;6(2):101946. doi: 10.1016/j.xcrm.2025.101946 (PMC11866508; doi:10.1016/j.xcrm.2025.101946)
Supplement: Table S1. Excel file containing the baseline immune parameters, related to Figures 1, 2, 5, and 7; the additional data, related to Figure S2, containing the PCA loadings; and the outcome immune parameters used in the study, related to Figure 3 [file mmc2.xlsx]

## Sheet: S1A Baseline_parameters 
Type	Unit	Assay	Parameter	Sample Size
Soluble factor	ng/ml	Bioplex	Eotaxin	248
Soluble factor	ng/ml	Bioplex	IL1ra	230
Soluble factor	ng/ml	Bioplex	IL18	248
Soluble factor	ng/ml	Bioplex	CXCL10	249
Soluble factor	ng/ml	Bioplex	CCL2	248
Soluble factor	ng/ml	Bioplex	MIF	248
Soluble factor	ng/ml	Bioplex	CXCL9	248
Soluble factor	ng/ml	Bioplex	PDGFbb	243
Soluble factor	ng/ml	Bioplex	CCL5	250
Soluble factor	ng/ml	Bioplex	TNFα	246
Soluble factor	ng/ml	Bioplex	CCL3	249
Soluble factor	ng/ml	Bioplex	CXCL13	246
Soluble factor	ng/ml	Bioplex	CXCL11	245
Soluble factor	ng/ml	Bioplex	CCL22	248
Soluble factor	ng/ml	Bioplex	APRIL	249
Soluble factor	ng/ml	Bioplex	BAFF	249
Soluble factor	ng/ml	Bioplex	sIL6Ra	249
Soluble factor	ng/ml	Bioplex	Osteopontin	249
Soluble factor	mg/dl		CRP	250
Immunoglobulin	mg/ml		IgG	250
Immunoglobulin	mg/ml		IgA	250
Immunoglobulin	mg/ml		IgM	250
Immune populations	Cell concentration in blood		WBC	250
Immune populations	Cell concentration in blood		Neutrophils	250
Immune populations	Cell concentration in blood		Lymphocytes	250
Immune populations	Cell concentration in blood		Monocytes	250
T cell	Cell concentration in blood	FC ICS	CD3	217
T cell	Cell concentration in blood	FC ICS	CD4 Effector (CD45RA+CD27-)	114
T cell	Cell concentration in blood	FC ICS	CD8 Effector (CD45RA+CD27-)	114
T cell	Cell concentration in blood	FC ICS	CD4 EM2 (CD45RA-CCR7-CD27+)	114
T cell	Cell concentration in blood	FC ICS	CD4 EM1 (CD45RA-CCR7-CD27-)	114
T cell	Cell concentration in blood	FC ICS	CD4 pE (CD45RA+CCR7-CD27+)	114
T cell	Cell concentration in blood	FC ICS	CD4 E (CD45RA+CCR7-CD27-)	114
T cell	Cell concentration in blood	FC ICS	CD8 EM2 (CD45RA-CCR7-CD27+)	114
T cell	Cell concentration in blood	FC ICS	CD8 EM1 (CD45RA-CCR7-CD27-)	114
T cell	Cell concentration in blood	FC ICS	CD8 pE (CD45RA+CCR7-CD27+)	114
T cell	Cell concentration in blood	FC ICS	CD8 E (CD45RA+CCR7-CD27-)	114
APC	Cell concentration in blood	Spectral FC APC	monocytes 1	214
APC	Cell concentration in blood	Spectral FC APC	monocytes int	214
APC	Cell concentration in blood	Spectral FC APC	monocytes 2	214
APC	Cell concentration in blood	Spectral FC APC	total DC	213
APC	Cell concentration in blood	Spectral FC APC	cDC1	214
APC	Cell concentration in blood	Spectral FC APC	cDC2	214
APC	Cell concentration in blood	Spectral FC APC	DC3	214
APC	Cell concentration in blood	Spectral FC APC	pDC	214
APC	Cell concentration in blood	Spectral FC APC	tDC	214
APC	Cell concentration in blood	Spectral FC APC	CD14+ DC	214
APC	Cell concentration in blood	Spectral FC APC	CD14- DC3	214
APC	Cell concentration in blood	Spectral FC APC	CD163- DC3	214
APC	MFI	Spectral FC APC	cDC1 CD83	208
APC	MFI	Spectral FC APC	CD1c+ cDC2 CD83	212
APC	MFI	Spectral FC APC	CD1c+ cDC3 CD83	213
APC	MFI	Spectral FC APC	tDC CD83	211
APC	MFI	Spectral FC APC	pDC CD83	214
APC	MFI	Spectral FC APC	monocytes 1 CD83	213
APC	MFI	Spectral FC APC	monocytes int CD83	213
APC	MFI	Spectral FC APC	monocytes 2 CD83	213
APC	MFI	Spectral FC APC	cDC1 CD86	160
APC	MFI	Spectral FC APC	CD1c+ cDC2 CD86	164
APC	MFI	Spectral FC APC	CD1c+ DC3 CD86	167
APC	MFI	Spectral FC APC	tDC CD86	163
APC	MFI	Spectral FC APC	pDC CD86	165
APC	MFI	Spectral FC APC	monocytes 1 CD86	167
APC	MFI	Spectral FC APC	monocytes int CD86	168
APC	MFI	Spectral FC APC	monocytes 2 CD86	168
APC	MFI	Spectral FC APC	cDC1 HLADR	163
APC	MFI	Spectral FC APC	CD1c+ cDC2 HLADR	167
APC	MFI	Spectral FC APC	CD1c+ DC3 HLADR	168
APC	MFI	Spectral FC APC	tDC HLADR	165
APC	MFI	Spectral FC APC	pDC HLADR	168
APC	MFI	Spectral FC APC	monocytes 1 HLADR	167
APC	MFI	Spectral FC APC	monocytes int HLADR	168
APC	MFI	Spectral FC APC	monocytes 2 HLADR	168
APC	MFI	Spectral FC APC	cDC1 PDL1	162
APC	MFI	Spectral FC APC	CD1c+ cDC2 PDL1	166
APC	MFI	Spectral FC APC	CD1c+ DC3 PDL1	167
APC	MFI	Spectral FC APC	tDC PDL1	164
APC	MFI	Spectral FC APC	pDC PDL1	167
APC	MFI	Spectral FC APC	monocytes 1 PDL1	167
APC	MFI	Spectral FC APC	monocytes int PDL1	167
APC	MFI	Spectral FC APC	monocytes 2 PDL1	167
APC	MFI	Spectral FC APC	cDC1 Siglec1	161
APC	MFI	Spectral FC APC	CD1c+ cDC2 Siglec1	166
APC	MFI	Spectral FC APC	CD1c+ DC3 Siglec1	167
APC	MFI	Spectral FC APC	tDC Siglec1	164
APC	MFI	Spectral FC APC	monocytes 1 Siglec1	167
APC	MFI	Spectral FC APC	monocytes int Siglec1	167
APC	MFI	Spectral FC APC	monocytes 2 Siglec1	146
T cell ICS	Frequency of CD4	FC ICS	CD4 CD40L	218
T cell ICS	Frequency of CD4	FC ICS	CD4 CD107a	218
T cell ICS	Frequency of CD4	FC ICS	CD4 IFNγ	218
T cell ICS	Frequency of CD4	FC ICS	CD4 IL2	218
T cell ICS	Frequency of CD4	FC ICS	CD4 IL21	218
T cell ICS	Frequency of CD4	FC ICS	CD4 TNFα	218
T cell ICS	Frequency of CD4	FC ICS	CD4 CD40L IFNγ	218
T cell ICS	Frequency of CD4	FC ICS	CD4 CD40L IL2	218
T cell ICS	Frequency of CD4	FC ICS	CD4 IFNγ TNFα	218
T cell ICS	Frequency of CD4	FC ICS	CD4 CD40L TNFα	218
T cell ICS	Frequency of CD4	FC ICS	CD4 IFNγ IL2	218
T cell ICS	Frequency of CD4	FC ICS	CD4 TNFα IL2	218
T cell ICS	Frequency of CD4	FC ICS	CD4 CXCR5+ (cTfh) IFNγ	218
T cell ICS	Frequency of CD4	FC ICS	CD4 CXCR5+ (cTfh) IL2	218
T cell ICS	Frequency of CD4	FC ICS	CD4 CXCR5+ (cTfh) IL21	218
T cell ICS	Frequency of CD4	FC ICS	CD4 CXCR5+ (cTfh) TNFα	218
T cell ICS	Frequency of CD8	FC ICS	CD8 CD107a	218
T cell ICS	Frequency of CD8	FC ICS	CD8 IFNγ	218
T cell ICS	Frequency of CD8	FC ICS	CD8 IFNγ TNFα	218
T cell ICS	Frequency of CD8	FC ICS	CD8 IFNγ CD107a	218
T cell ICS	Frequency of CD8	FC ICS	CD8 IL2	218
T cell ICS	Frequency of CD8	FC ICS	CD8 TNFα	218
T cell ICS	Frequency of CD8	FC ICS	CD8 TNFα CD107a	218
T cell ICS	Frequency of CD8	FC ICS	CD8 TNFα IL2	218
T cell ICS	Frequency of CD8	FC ICS	CD8 IFNγ IL2	218
T cell ICS	Frequency of CD8	FC ICS	CD8 CD107a IL2	218
T cell ICS	Frequency of CD4	FC ICS	CD4 IFNγ CM	218
T cell ICS	Frequency of CD4	FC ICS	CD4 IFNγ EM	218
T cell ICS	Frequency of CD4	FC ICS	CD4 IFNγ EMRA	218
T cell ICS	Frequency of CD4	FC ICS	CD4 IFNγ Naive	218
T cell ICS	Frequency of CD4	FC ICS	CD4 IL2 CM	218
T cell ICS	Frequency of CD4	FC ICS	CD4 IL2 EM	218
T cell ICS	Frequency of CD4	FC ICS	CD4 IL2 EMRA	218
T cell ICS	Frequency of CD4	FC ICS	CD4 IL2 Naive	218
T cell ICS	Frequency of CD4	FC ICS	CD4 CD40L IFNγ Naive	218
T cell ICS	Frequency of CD4	FC ICS	CD4 CD40L IFNγ EMRA	218
T cell ICS	Frequency of CD4	FC ICS	CD4 CD40L IFNγ EM	218
T cell ICS	Frequency of CD4	FC ICS	CD4 CD40L IFNγ CM	218
T cell ICS	Frequency of CD4	FC ICS	CD4 CD40L IL2 Naive	218
T cell ICS	Frequency of CD4	FC ICS	CD4 CD40L IL2 EMRA	218
T cell ICS	Frequency of CD4	FC ICS	CD4 CD40L IL2 EM	218
T cell ICS	Frequency of CD4	FC ICS	CD4 CD40L IL2 CM	218
T cell ICS	Frequency of CD8	FC ICS	CD8 CD107a CM	218
T cell ICS	Frequency of CD8	FC ICS	CD8 CD107a EM	218
T cell ICS	Frequency of CD8	FC ICS	CD8 CD107a EMRA	218
T cell ICS	Frequency of CD8	FC ICS	CD8 CD107a Naive	218
T cell ICS	Frequency of CD8	FC ICS	CD8 IFNγ CM	218
T cell ICS	Frequency of CD8	FC ICS	CD8 IFNγ EM	218
T cell ICS	Frequency of CD8	FC ICS	CD8 IFNγ EMRA	218
T cell ICS	Frequency of CD8	FC ICS	CD8 IFNγ Naive	218
T cell ICS	Frequency of CD8	FC ICS	CD8 IL2 CM	218
T cell ICS	Frequency of CD8	FC ICS	CD8 IL2 EM	218
T cell ICS	Frequency of CD8	FC ICS	CD8 IL2 EMRA	218
T cell ICS	Frequency of CD8	FC ICS	CD8 IL2 Naive	218
T cell ICS	Frequency of CD8	FC ICS	CD8 TNFα CM	218
T cell ICS	Frequency of CD8	FC ICS	CD8 TNFα EM	218
T cell ICS	Frequency of CD8	FC ICS	CD8 TNFα EMRA	218
T cell ICS	Frequency of CD8	FC ICS	CD8 TNFα Naive	218
T cell ICS	Frequency of CD8	FC ICS	CD8 IFNγ TNFα CM	218
T cell ICS	Frequency of CD8	FC ICS	CD8 IFNγ TNFα EM	218
T cell ICS	Frequency of CD8	FC ICS	CD8 IFNγ TNFα EMRA	218
T cell ICS	Frequency of CD8	FC ICS	CD8 IFNγ TNFα Naive	218
NK cell	Frequency of lymphocytes	Spectral FC T cell	CD56+CD3- (NK)	238
NK cell	Frequency of NK	Spectral FC T cell	NK CD16+	238
NK cell	Frequency of NK	Spectral FC T cell	NK CD16+ Ki67+	238
NK cell	Frequency of NK	Spectral FC T cell	NK CD56 bright	238
NK cell	Frequency of NK	Spectral FC T cell	NK CD56 bright Ki67+	238
NK cell	Frequency of NK	Spectral FC T cell	NK Ki67+	238
T cell	Frequency of lymphocytes	Spectral FC T cell	CD3	238
CD4 T cell	Frequency of lymphocytes	Spectral FC T cell	CD4	238
CD4 T cell	Frequency of CD4	Spectral FC T cell	CD4 CCR4+	238
CD4 T cell	Frequency of CD4	Spectral FC T cell	CD4 CCR4+ Ki67+	238
CD4 T cell	Frequency of CD4	Spectral FC T cell	CD4 CCR6+	238
CD4 T cell	Frequency of CD4	Spectral FC T cell	CD4 CCR6+ Ki67+	238
CD4 T cell	Frequency of CD4	Spectral FC T cell	CD4 CD38+	238
CD4 T cell	Frequency of CD4	Spectral FC T cell	CD4 CD38+ Ki67+	238
CD4 T cell	Frequency of CD4	Spectral FC T cell	CD4 HLADR+CD38+	149
CD4 T cell	Frequency of CD4	Spectral FC T cell	CD4 CD45RA+CCR7+	238
CD4 T cell	Frequency of CD4	Spectral FC T cell	CD4 CD45RA+CCR7+CD95- (Naive)	238
CD4 T cell	Frequency of CD4	Spectral FC T cell	CD4 CD45RA+CCR7+CD95- (Naive) Ki67+	238
CD4 T cell	Frequency of CD4	Spectral FC T cell	CD4 CD45RA+CCR7+CD95+ (Tscm)	238
CD4 T cell	Frequency of CD4	Spectral FC T cell	CD4 CD45RA+CCR7+CD95+ (Tscm) Ki67+	238
CD4 T cell	Frequency of CD4	Spectral FC T cell	CD4 CD45RA-CCR7- (EM)	238
CD4 T cell	Frequency of CD4	Spectral FC T cell	CD4 CD45RA-CCR7- (EM) Ki67+	238
CD4 T cell	Frequency of CD4	Spectral FC T cell	CD4 CD45RA+CCR7- (EMRA)	238
CD4 T cell	Frequency of CD4	Spectral FC T cell	CD4 CD45RA+CCR7- (EMRA)Ki67+	238
CD4 T cell	Frequency of CD4	Spectral FC T cell	CD4 Ki67+	238
CD4 T cell	Frequency of CD4	Spectral FC T cell	CD4 CD45RA-CCR7+ (CM)	238
CD4 T cell	Frequency of CD4	Spectral FC T cell	CD4 CD45RA-CCR7+ (CM) Ki67+	238
CD4 T cell	Frequency of CD4	Spectral FC T cell	CD4 CD57+CD127- (senescent)	238
CD4 T cell	Frequency of CD4	Spectral FC T cell	CD4 CD57+CD127- (senescent) Ki67+	238
CD4 T cell	Frequency of CD4	Spectral FC T cell	CD4 CD127+CD57- (long term)	238
CD4 T cell	Frequency of CD4	Spectral FC T cell	CD4 CD127+CD57- (long term) Ki67+	238
CD4 T cell	Frequency of CD4	Spectral FC T cell	CD4 CD127+CD57+	238
CD4 T cell	Frequency of CD4	Spectral FC T cell	CD4 CD127+CD57+ Ki67+	238
CD4 T cell	Frequency of CD4	Spectral FC T cell	CD4 CD127-CD57-	238
CD4 T cell	Frequency of CD4	Spectral FC T cell	CD4 CD127-CD57- Ki67+	238
CD4 T cell	Frequency of CD4	Spectral FC T cell	CD4 CXCR5+ (cTfh)	238
CD4 T cell	Frequency of CD4	Spectral FC T cell	CD4 CXCR5+ (cTfh) CCR4+	238
CD4 T cell	Frequency of CD4	Spectral FC T cell	CD4 CXCR5+ (cTfh) CCR4+ Ki67+	238
CD4 T cell	Frequency of CD4	Spectral FC T cell	CD4 CXCR5+ (cTfh) CCR6+	238
CD4 T cell	Frequency of CD4	Spectral FC T cell	CD4 CXCR5+ (cTfh) CCR6+ Ki67+	238
CD4 T cell	Frequency of CD4	Spectral FC T cell	CD4 CXCR5+ (cTfh) CD38+	238
CD4 T cell	Frequency of CD4	Spectral FC T cell	CD4 CXCR5+ (cTfh) CD38+ Ki67+	238
CD4 T cell	Frequency of CD4	Spectral FC T cell	CD4 CXCR5+ (cTfh) CXCR3+	238
CD4 T cell	Frequency of CD4	Spectral FC T cell	CD4 CXCR5+ (cTfh) CXCR3+ Ki67+	238
CD4 T cell	Frequency of CD4	Spectral FC T cell	CD4 CXCR5+ (cTfh) CXCR3-CCR6-	238
CD4 T cell	Frequency of CD4	Spectral FC T cell	CD4 CXCR5+ (cTfh) CXCR3-CCR6- Ki67+	238
CD4 T cell	Frequency of CD4	Spectral FC T cell	CD4 CXCR5+ CXCR3+CCR6- (cTfh Th1)	238
CD4 T cell	Frequency of CD4	Spectral FC T cell	CD4 CXCR5+ CXCR3+CCR6- (cTfh Th1) CD38+	238
CD4 T cell	Frequency of CD4	Spectral FC T cell	CD4 CXCR5+ CXCR3+CCR6- (cTfh Th1) CD38+ Ki67+	238
CD4 T cell	Frequency of CD4	Spectral FC T cell	CD4 CXCR5+ CXCR3+CCR6- (cTfh Th1) Ki67+	238
CD4 T cell	Frequency of CD4	Spectral FC T cell	CD4 CXCR5+ CXCR3-CCR6+ (cTfh Th17)	238
CD4 T cell	Frequency of CD4	Spectral FC T cell	CD4 CXCR5+ CXCR3-CCR6+ (cTfh Th17) CD38+	238
CD4 T cell	Frequency of CD4	Spectral FC T cell	CD4 CXCR5+ CXCR3-CCR6+ (cTfh Th17) CD38+ Ki67+	238
CD4 T cell	Frequency of CD4	Spectral FC T cell	CD4 CXCR5+ CXCR3-CCR6+ (cTfh Th17) Ki67+	238
CD4 T cell	Frequency of CD4	Spectral FC T cell	CD4 CXCR5+ CXCR3+CCR6+ (cTfh Th1-17)	238
CD4 T cell	Frequency of CD4	Spectral FC T cell	CD4 CXCR5+ CXCR3+CCR6+ (cTfh Th1-17) CD38+	238
CD4 T cell	Frequency of CD4	Spectral FC T cell	CD4 CXCR5+ CXCR3+CCR6+ (cTfh Th1-17) CD38+ Ki67+	238
CD4 T cell	Frequency of CD4	Spectral FC T cell	CD4 CXCR5+ CXCR3+CCR6+ (cTfh Th1-17) Ki67+	238
CD4 T cell	Frequency of CD4	Spectral FC T cell	CD4 CXCR5+ CXCR3-CCR6-CCR4+ (cTfh Th2)	238
CD4 T cell	Frequency of CD4	Spectral FC T cell	CD4 CXCR5+ CXCR3-CCR6-CCR4+ (cTfh Th2) Ki67+	238
CD4 T cell	Frequency of CD4	Spectral FC T cell	CD4 CXCR5+ (cTfh) ICOS+CD38+	238
CD4 T cell	Frequency of CD4	Spectral FC T cell	CD4 CXCR5+ (cTfh) ICOS+CD38+ Ki67+	238
CD4 T cell	Frequency of CD4	Spectral FC T cell	CD4 CXCR5+ (cTfh) Ki67+	238
CD4 T cell	Frequency of CD4	Spectral FC T cell	CD4 CXCR5+ (cTfh) PD1+CD38+	238
CD4 T cell	Frequency of CD4	Spectral FC T cell	CD4 CXCR5+ (cTfh) PD1+CD38 Ki67+	238
CD4 T cell	Frequency of CD4	Spectral FC T cell	CD4 CXCR5+ (cTfh) PD1+ICOS-	238
CD4 T cell	Frequency of CD4	Spectral FC T cell	CD4 CXCR5+ (cTfh) PD1+ICOS- Ki67+	238
CD4 T cell	Frequency of CD4	Spectral FC T cell	CD4 CXCR5+ (cTfh) PD1+ICOS+	238
CD4 T cell	Frequency of CD4	Spectral FC T cell	CD4 CXCR5+ (cTfh) PD1+ICOS+ Ki67+	238
CD4 T cell	Frequency of CD4	Spectral FC T cell	CD4 CXCR5+ (cTfh) PD1-ICOS+	238
CD4 T cell	Frequency of CD4	Spectral FC T cell	CD4 CXCR5+ (cTfh) PD1-ICOS+ Ki67+	238
CD4 T cell	Frequency of CD4	Spectral FC T cell	CD4 CXCR5+ (cTfh) PD1-ICOS-	238
CD4 T cell	Frequency of CD4	Spectral FC T cell	CD4 CXCR5+ (cTfh) PD1-ICOS- Ki67+	238
CD4 T cell	Frequency of CD4	Spectral FC T cell	CD4 CXCR3+	238
CD4 T cell	Frequency of CD4	Spectral FC T cell	CD4 CXCR3+ Ki67+	238
CD4 T cell	Frequency of CD4	Spectral FC T cell	CD4 CXCR3-CCR6-	238
CD4 T cell	Frequency of CD4	Spectral FC T cell	CD4 CXCR3-CCR6- Ki67+	238
CD4 T cell	Frequency of CD4	Spectral FC T cell	CD4 CXCR3+CCR6- (Th1)	238
CD4 T cell	Frequency of CD4	Spectral FC T cell	CD4 CXCR3+CCR6- (Th1) Ki67+	238
CD4 T cell	Frequency of CD4	Spectral FC T cell	CD4 CXCR3-CCR6+ (Th17)	238
CD4 T cell	Frequency of CD4	Spectral FC T cell	CD4 CXCR3-CCR6+ (Th17) Ki67+	238
CD4 T cell	Frequency of CD4	Spectral FC T cell	CD4 CXCR3+CCR6+ (Th1-17)	238
CD4 T cell	Frequency of CD4	Spectral FC T cell	CD4 CXCR3+CCR6+ (Th1-17) Ki67+	238
CD4 T cell	Frequency of CD4	Spectral FC T cell	CD4 CXCR3-CCR6-CCR4+ (Th2)	238
CD4 T cell	Frequency of CD4	Spectral FC T cell	CD4 CXCR3-CCR6-CCR4+ (Th2) Ki67+	238
CD4 T cell	Frequency of CD4	Spectral FC T cell	CD4 PD1-TCF1+	238
CD4 T cell	Frequency of CD4	Spectral FC T cell	CD4 PD1-TCF1+ Ki67+	238
CD4 T cell	Frequency of CD4	Spectral FC T cell	CD4 PD1+TCF1+	238
CD4 T cell	Frequency of CD4	Spectral FC T cell	CD4 PD1+TCF1+ Ki67+	238
CD4 T cell	Frequency of CD4	Spectral FC T cell	CD4 PD1+TCF1-	238
CD4 T cell	Frequency of CD4	Spectral FC T cell	CD4 PD1+TCF1- Ki67+	238
CD4 T cell	Frequency of CD4	Spectral FC T cell	CD4 PD1-TCF1-	238
CD4 T cell	Frequency of CD4	Spectral FC T cell	CD4 PD1-TCF1- Ki67+	238
CD4 T cell	Frequency of CD4	Spectral FC T cell	CD4 Tbet+Eomes+	238
CD4 T cell	Frequency of CD4	Spectral FC T cell	CD4 Tbet+Eomes+ Ki67+	238
CD4 T cell	Frequency of CD4	Spectral FC T cell	CD4 Tbet_high	238
CD4 T cell	Frequency of CD4	Spectral FC T cell	CD4 Tbet_high Ki67+	238
CD4 T cell	Frequency of CD4	Spectral FC T cell	CD4 Tbet_high eomes-	238
CD4 T cell	Frequency of CD4	Spectral FC T cell	CD4 Tbet_high eomes- Ki67+	238
CD4 T cell	Frequency of CD4	Spectral FC T cell	CD4 Tbet_highEomes+	238
CD4 T cell	Frequency of CD4	Spectral FC T cell	CD4 Tbet_high Eomes+ Ki67+	238
CD4 T cell	Frequency of CD4	Spectral FC T cell	CD4 Tbet_low Eomes+	238
CD4 T cell	Frequency of CD4	Spectral FC T cell	CD4 Tbet_low Eomes+ Ki67+	238
CD4 T cell	Frequency of CD4	Spectral FC T cell	CD4 Fosp3+CD127-CD25+ (Treg)	238
CD4 T cell	Frequency of CD4	Spectral FC T cell	CD4 Fosp3+CD127-CD25+ (Treg) Ki67+	238
CD4 T cell	Frequency of CD4	Spectral FC T cell	CD4 Fosp3+CD127-CD25+ (Treg) CCR4+	238
CD4 T cell	Frequency of CD4	Spectral FC T cell	CD4 Fosp3+CD127-CD25+ (Treg) CCR4+ Ki67+	238
CD4 T cell	Frequency of CD4	Spectral FC T cell	CD4 Fosp3+CD127-CD25+ (Treg) CXCR3-CCR6-	238
CD4 T cell	Frequency of CD4	Spectral FC T cell	CD4 Fosp3+CD127-CD25+ (Treg) CXCR3-CCR6- Ki67+	238
CD4 T cell	Frequency of CD4	Spectral FC T cell	CD4 Fosp3+CD127-CD25+ CXCR3+CCR6- (Treg-Th1)	238
CD4 T cell	Frequency of CD4	Spectral FC T cell	CD4 Fosp3+CD127-CD25+ CXCR3+CCR6- (Treg-Th1) Ki67+	238
CD4 T cell	Frequency of CD4	Spectral FC T cell	CD4 Fosp3+CD127-CD25+ CXCR3-CCR6+ (Treg-Th17)	238
CD4 T cell	Frequency of CD4	Spectral FC T cell	CD4 Fosp3+CD127-CD25+ CXCR3-CCR6+ (Treg-Th17) Ki67+	238
CD4 T cell	Frequency of CD4	Spectral FC T cell	CD4 Fosp3+CD127-CD25+ CXCR3+CCR6+ (Treg-Th1-17)	238
CD4 T cell	Frequency of CD4	Spectral FC T cell	CD4 Fosp3+CD127-CD25+ CXCR3+CCR6+ (Treg-Th1-17) Ki67+	238
CD4 T cell	Frequency of CD4	Spectral FC T cell	CD4 Fosp3+CD127-CD25+ CXCR3-CCR6-CCR4+ (Treg-Th2)	238
CD4 T cell	Frequency of CD4	Spectral FC T cell	CD4 Fosp3+CD127-CD25+ CXCR3-CCR6-CCR4+ (Treg-Th2) Ki67+	238
CD8 T cell	Frequency of lymphocytes	Spectral FC T cell	CD8	238
CD8 T cell	Frequency of CD8	Spectral FC T cell	CD8 CD38+	238
CD8 T cell	Frequency of CD8	Spectral FC T cell	CD8 CD38+ Ki67+	238
CD8 T cell	Frequency of CD8	Spectral FC T cell	CD8 HLADR+CD38+	149
CD8 T cell	Frequency of CD8	Spectral FC T cell	CD8 CD45RA+CCR7+	238
CD8 T cell	Frequency of CD8	Spectral FC T cell	CD8 CD45RA+CCR7+ Ki67+	238
CD8 T cell	Frequency of CD8	Spectral FC T cell	CD8 CD45RA+CCR7+CD95- (Naive)	238
CD8 T cell	Frequency of CD8	Spectral FC T cell	CD8 CD45RA+CCR7+CD95- (Naive) Ki67+	238
CD8 T cell	Frequency of CD8	Spectral FC T cell	CD8 CD45RA+CCR7+CD95+ (Tscm)	238
CD8 T cell	Frequency of CD8	Spectral FC T cell	CD8 CD45RA+CCR7+CD95+ (Tscm) Ki67+	238
CD8 T cell	Frequency of CD8	Spectral FC T cell	CD8 CD45RA-CCR7+ (CM)	238
CD8 T cell	Frequency of CD8	Spectral FC T cell	CD8 CD45RA-CCR7+ (CM) Ki67+	238
CD8 T cell	Frequency of CD8	Spectral FC T cell	CD8 CD45RA-CCR7- (EM)	238
CD8 T cell	Frequency of CD8	Spectral FC T cell	CD8 CD45RA-CCR7- (EM) Ki67+	238
CD8 T cell	Frequency of CD8	Spectral FC T cell	CD8 CD45RA+CCR7- (EMRA)	238
CD8 T cell	Frequency of CD8	Spectral FC T cell	CD8 CD45RA+CCR7- (EMRA) Ki67+	238
CD8 T cell	Frequency of CD8	Spectral FC T cell	CD8 CD57+CD56+	238
CD8 T cell	Frequency of CD8	Spectral FC T cell	CD8 CD57+CD56+ Ki67+	238
CD8 T cell	Frequency of CD8	Spectral FC T cell	CD8 CD57+CD56-	238
CD8 T cell	Frequency of CD8	Spectral FC T cell	CD8 CD57+CD56- Ki67+	238
CD8 T cell	Frequency of CD8	Spectral FC T cell	CD8 CD57+PD1+	238
CD8 T cell	Frequency of CD8	Spectral FC T cell	CD8 CD57+PD1+ Ki67+	238
CD8 T cell	Frequency of CD8	Spectral FC T cell	CD8 CD57+PD1-	238
CD8 T cell	Frequency of CD8	Spectral FC T cell	CD8 CD57+PD1- Ki67+	238
CD8 T cell	Frequency of CD8	Spectral FC T cell	CD8 CD57-CD56+	238
CD8 T cell	Frequency of CD8	Spectral FC T cell	CD8 CD57-CD56+ Ki67+	238
CD8 T cell	Frequency of CD8	Spectral FC T cell	CD8 CD57-PD1+	238
CD8 T cell	Frequency of CD8	Spectral FC T cell	CD8 CD57-PD1+ Ki67+	238
CD8 T cell	Frequency of CD8	Spectral FC T cell	CD8 CD57-CD56-	238
CD8 T cell	Frequency of CD8	Spectral FC T cell	CD8 CD57-CD56- Ki67+	238
CD8 T cell	Frequency of CD8	Spectral FC T cell	CD8 CD57-PD1-	238
CD8 T cell	Frequency of CD8	Spectral FC T cell	CD8 CD57-PD1- Ki67+	238
CD8 T cell	Frequency of CD8	Spectral FC T cell	CD8 CD57+CD127- (senescent)	238
CD8 T cell	Frequency of CD8	Spectral FC T cell	CD8 CD57+CD127- (senescent) Ki67+	238
CD8 T cell	Frequency of CD8	Spectral FC T cell	CD8 CD127+CD57- (long term)	238
CD8 T cell	Frequency of CD8	Spectral FC T cell	CD8 CD127+CD57- (long term) Ki67+	238
CD8 T cell	Frequency of CD8	Spectral FC T cell	CD8 CD127+CD57+	238
CD8 T cell	Frequency of CD8	Spectral FC T cell	CD8 CD127+CD57+ Ki67+	238
CD8 T cell	Frequency of CD8	Spectral FC T cell	CD8 CD127-CD57-	238
CD8 T cell	Frequency of CD8	Spectral FC T cell	CD8 CD127-CD57- Ki67+	238
CD8 T cell	Frequency of CD8	Spectral FC T cell	CD8 PD1+TCF1- (exhausted)	238
CD8 T cell	Frequency of CD8	Spectral FC T cell	CD8 PD1+TCF1- (exhausted) Ki67+	238
CD8 T cell	Frequency of CD8	Spectral FC T cell	CD8 Ki67+	238
CD8 T cell	Frequency of CD8	Spectral FC T cell	CD8 PD1+TCF1+	238
CD8 T cell	Frequency of CD8	Spectral FC T cell	CD8 PD1+TCF1+ Ki67+	238
CD8 T cell	Frequency of CD8	Spectral FC T cell	CD8 PD1+CD56+	238
CD8 T cell	Frequency of CD8	Spectral FC T cell	CD8 PD1+CD56+ Ki67+	238
CD8 T cell	Frequency of CD8	Spectral FC T cell	CD8 PD1+CD56-	238
CD8 T cell	Frequency of CD8	Spectral FC T cell	CD8 PD1+CD56- Ki67+	238
CD8 T cell	Frequency of CD8	Spectral FC T cell	CD8 PD1-TCF1+	238
CD8 T cell	Frequency of CD8	Spectral FC T cell	CD8 PD1-TCF1+ Ki67+	238
CD8 T cell	Frequency of CD8	Spectral FC T cell	CD8 PD1-TCF1-	238
CD8 T cell	Frequency of CD8	Spectral FC T cell	CD8 PD1-TCF1- Ki67+	238
CD8 T cell	Frequency of CD8	Spectral FC T cell	CD8 PD1-CD56+	238
CD8 T cell	Frequency of CD8	Spectral FC T cell	CD8 PD1-CD56+ Ki67+	238
CD8 T cell	Frequency of CD8	Spectral FC T cell	CD8 PD1-CD56-	238
CD8 T cell	Frequency of CD8	Spectral FC T cell	CD8 PD1-CD56- Ki67+	238
CD8 T cell	Frequency of CD8	Spectral FC T cell	CD8 Tbet+Eomes+	238
CD8 T cell	Frequency of CD8	Spectral FC T cell	CD8 Tbet+Eomes+ Ki67+	238
CD8 T cell	Frequency of CD8	Spectral FC T cell	CD8 Tbet_high CD56+	238
CD8 T cell	Frequency of CD8	Spectral FC T cell	CD8 Tbet_high CD56+ Ki67+	238
CD8 T cell	Frequency of CD8	Spectral FC T cell	CD8 Tbet_high	238
CD8 T cell	Frequency of CD8	Spectral FC T cell	CD8 Tbet_high Ki67+	238
CD8 T cell	Frequency of CD8	Spectral FC T cell	CD8 Tbet_high eomes-	238
CD8 T cell	Frequency of CD8	Spectral FC T cell	CD8 Tbet_high eomes- Ki67+	238
CD8 T cell	Frequency of CD8	Spectral FC T cell	CD8Tbet_high Eomes+	238
CD8 T cell	Frequency of CD8	Spectral FC T cell	CD8 Tbet_high Eomes+ Ki67+	238
CD8 T cell	Frequency of CD8	Spectral FC T cell	CD8 Tbet_low Eomes+	238
CD8 T cell	Frequency of CD8	Spectral FC T cell	CD8 Tbet_low Eomes+ Ki67+	238
CD8 T cell	Frequency of CD8	Spectral FC T cell	CD8 Tbet+TCF1-	238
CD8 T cell	Frequency of CD8	Spectral FC T cell	CD8 Tbet+TCF1- Ki67+	238
CD8 T cell	Frequency of CD8	Spectral FC T cell	CD8 TCF1-CD57+	238
CD8 T cell	Frequency of CD8	Spectral FC T cell	CD8 TCF1-CD57+ Ki67+	238
CD8 T cell	Frequency of CD8	Spectral FC T cell	CD8 TCF1-Tbet-	238
CD8 T cell	Frequency of CD8	Spectral FC T cell	CD8 TCF1-Tbet- Ki67+	238
CD8 T cell	Frequency of CD8	Spectral FC T cell	CD8 TCF1+	238
CD8 T cell	Frequency of CD8	Spectral FC T cell	CD8 TCF1+ Ki67+	238
CD8 T cell	Frequency of CD8	Spectral FC T cell	CD8 TCF1+Tbet-	238
CD8 T cell	Frequency of CD8	Spectral FC T cell	CD8 TCF1+Tbet- Ki67+	238
NK cell	Cell concentration in blood	Spectral FC T cell	NK	238
NK cell	Cell concentration in blood	Spectral FC T cell	NK CD16+	238
NK cell	Cell concentration in blood	Spectral FC T cell	NK CD16+ Ki67+	238
NK cell	Cell concentration in blood	Spectral FC T cell	NK CD56bright	238
NK cell	Cell concentration in blood	Spectral FC T cell	NK CD56bright Ki67+	238
NK cell	Cell concentration in blood	Spectral FC T cell	NK Ki67+	238
CD4 T cell	Cell concentration in blood	Spectral FC T cell	CD3	238
CD4 T cell	Cell concentration in blood	Spectral FC T cell	CD4	238
CD4 T cell	Cell concentration in blood	Spectral FC T cell	CD4 CCR4+	238
CD4 T cell	Cell concentration in blood	Spectral FC T cell	CD4 CCR4+ Ki67+	238
CD4 T cell	Cell concentration in blood	Spectral FC T cell	CD4 CCR6+	238
CD4 T cell	Cell concentration in blood	Spectral FC T cell	CD4 CCR6+ Ki67+	238
CD4 T cell	Cell concentration in blood	Spectral FC T cell	CD4 CD38+	238
CD4 T cell	Cell concentration in blood	Spectral FC T cell	CD4 CD38+ Ki67+	238
CD4 T cell	Cell concentration in blood	Spectral FC T cell	CD4 HLADR+CD38+	149
CD4 T cell	Cell concentration in blood	Spectral FC T cell	CD4 CD45RA+CCR7+	238
CD4 T cell	Cell concentration in blood	Spectral FC T cell	CD4 CD45RA+CCR7+CD95- (Naive)	238
CD4 T cell	Cell concentration in blood	Spectral FC T cell	CD4 CD45RA+CCR7+CD95- (Naive) Ki67+	238
CD4 T cell	Cell concentration in blood	Spectral FC T cell	CD4 CD45RA+CCR7+CD95+ (Tscm)	238
CD4 T cell	Cell concentration in blood	Spectral FC T cell	CD4 CD45RA+CCR7+CD95+ (Tscm) Ki67+	238
CD4 T cell	Cell concentration in blood	Spectral FC T cell	CD4 CD45RA-CCR7- (EM)	238
CD4 T cell	Cell concentration in blood	Spectral FC T cell	CD4 CD45RA-CCR7- (EM) Ki67+	238
CD4 T cell	Cell concentration in blood	Spectral FC T cell	CD4 CD45RA+CCR7- (EMRA)	238
CD4 T cell	Cell concentration in blood	Spectral FC T cell	CD4 CD45RA+CCR7- (EMRA)Ki67+	238
CD4 T cell	Cell concentration in blood	Spectral FC T cell	CD4 Ki67+	238
CD4 T cell	Cell concentration in blood	Spectral FC T cell	CD4 CD45RA-CCR7+ (CM)	238
CD4 T cell	Cell concentration in blood	Spectral FC T cell	CD4 CD45RA-CCR7+ (CM) Ki67+	238
CD4 T cell	Cell concentration in blood	Spectral FC T cell	CD4 CD57+CD127- (senescent)	238
CD4 T cell	Cell concentration in blood	Spectral FC T cell	CD4 CD57+CD127- (senescent) Ki67+	238
CD4 T cell	Cell concentration in blood	Spectral FC T cell	CD4 CD127+CD57- (long term)	238
CD4 T cell	Cell concentration in blood	Spectral FC T cell	CD4 CD127+CD57- (long term) Ki67+	238
CD4 T cell	Cell concentration in blood	Spectral FC T cell	CD4 CD127+CD57+	238
CD4 T cell	Cell concentration in blood	Spectral FC T cell	CD4 CD127+CD57+ Ki67+	238
CD4 T cell	Cell concentration in blood	Spectral FC T cell	CD4 CD127-CD57-	238
CD4 T cell	Cell concentration in blood	Spectral FC T cell	CD4 CD127-CD57- Ki67+	238
CD4 T cell	Cell concentration in blood	Spectral FC T cell	CD4 CXCR5+ (cTfh)	238
CD4 T cell	Cell concentration in blood	Spectral FC T cell	CD4 CXCR5+ (cTfh) CCR4+	238
CD4 T cell	Cell concentration in blood	Spectral FC T cell	CD4 CXCR5+ (cTfh) CCR4+ Ki67+	238
CD4 T cell	Cell concentration in blood	Spectral FC T cell	CD4 CXCR5+ (cTfh) CCR6+	238
CD4 T cell	Cell concentration in blood	Spectral FC T cell	CD4 CXCR5+ (cTfh) CCR6+ Ki67+	238
CD4 T cell	Cell concentration in blood	Spectral FC T cell	CD4 CXCR5+ (cTfh) CD38+	238
CD4 T cell	Cell concentration in blood	Spectral FC T cell	CD4 CXCR5+ (cTfh) CD38+ Ki67+	238
CD4 T cell	Cell concentration in blood	Spectral FC T cell	CD4 CXCR5+ (cTfh) CXCR3+	238
CD4 T cell	Cell concentration in blood	Spectral FC T cell	CD4 CXCR5+ (cTfh) CXCR3+ Ki67+	238
CD4 T cell	Cell concentration in blood	Spectral FC T cell	CD4 CXCR5+ (cTfh) CXCR3-CCR6-	238
CD4 T cell	Cell concentration in blood	Spectral FC T cell	CD4 CXCR5+ (cTfh) CXCR3-CCR6- Ki67+	238
CD4 T cell	Cell concentration in blood	Spectral FC T cell	CD4 CXCR5+ CXCR3+CCR6- (cTfh Th1)	238
CD4 T cell	Cell concentration in blood	Spectral FC T cell	CD4 CXCR5+ CXCR3+CCR6- (cTfh Th1) CD38+	238
CD4 T cell	Cell concentration in blood	Spectral FC T cell	CD4 CXCR5+ CXCR3+CCR6- (cTfh Th1) CD38+ Ki67+	238
CD4 T cell	Cell concentration in blood	Spectral FC T cell	CD4 CXCR5+ CXCR3+CCR6- (cTfh Th1) Ki67+	238
CD4 T cell	Cell concentration in blood	Spectral FC T cell	CD4 CXCR5+ CXCR3-CCR6+ (cTfh Th17)	238
CD4 T cell	Cell concentration in blood	Spectral FC T cell	CD4 CXCR5+ CXCR3-CCR6+ (cTfh Th17) CD38+	238
CD4 T cell	Cell concentration in blood	Spectral FC T cell	CD4 CXCR5+ CXCR3-CCR6+ (cTfh Th17) CD38+ Ki67+	238
CD4 T cell	Cell concentration in blood	Spectral FC T cell	CD4 CXCR5+ CXCR3-CCR6+ (cTfh Th17) Ki67+	238
CD4 T cell	Cell concentration in blood	Spectral FC T cell	CD4 CXCR5+ CXCR3+CCR6+ (cTfh Th1-17)	238
CD4 T cell	Cell concentration in blood	Spectral FC T cell	CD4 CXCR5+ CXCR3+CCR6+ (cTfh Th1-17) CD38+	238
CD4 T cell	Cell concentration in blood	Spectral FC T cell	CD4 CXCR5+ CXCR3+CCR6+ (cTfh Th1-17) CD38+ Ki67+	238
CD4 T cell	Cell concentration in blood	Spectral FC T cell	CD4 CXCR5+ CXCR3+CCR6+ (cTfh Th1-17) Ki67+	238
CD4 T cell	Cell concentration in blood	Spectral FC T cell	CD4 CXCR5+ CXCR3-CCR6-CCR4+ (cTfh Th2)	238
CD4 T cell	Cell concentration in blood	Spectral FC T cell	CD4 CXCR5+ CXCR3-CCR6-CCR4+ (cTfh Th2) Ki67+	238
CD4 T cell	Cell concentration in blood	Spectral FC T cell	CD4 CXCR5+ (cTfh) ICOS+CD38+	238
CD4 T cell	Cell concentration in blood	Spectral FC T cell	CD4 CXCR5+ (cTfh) ICOS+CD38+ Ki67+	238
CD4 T cell	Cell concentration in blood	Spectral FC T cell	CD4 CXCR5+ (cTfh) Ki67+	238
CD4 T cell	Cell concentration in blood	Spectral FC T cell	CD4 CXCR5+ (cTfh) PD1+CD38+	238
CD4 T cell	Cell concentration in blood	Spectral FC T cell	CD4 CXCR5+ (cTfh) PD1+CD38 Ki67+	238
CD4 T cell	Cell concentration in blood	Spectral FC T cell	CD4 CXCR5+ (cTfh) PD1+ICOS-	238
CD4 T cell	Cell concentration in blood	Spectral FC T cell	CD4 CXCR5+ (cTfh) PD1+ICOS- Ki67+	238
CD4 T cell	Cell concentration in blood	Spectral FC T cell	CD4 CXCR5+ (cTfh) PD1+ICOS+	238
CD4 T cell	Cell concentration in blood	Spectral FC T cell	CD4 CXCR5+ (cTfh) PD1+ICOS+ Ki67+	238
CD4 T cell	Cell concentration in blood	Spectral FC T cell	CD4 CXCR5+ (cTfh) PD1-ICOS+	238
CD4 T cell	Cell concentration in blood	Spectral FC T cell	CD4 CXCR5+ (cTfh) PD1-ICOS+ Ki67+	238
CD4 T cell	Cell concentration in blood	Spectral FC T cell	CD4 CXCR5+ (cTfh) PD1-ICOS-	238
CD4 T cell	Cell concentration in blood	Spectral FC T cell	CD4 CXCR5+ (cTfh) PD1-ICOS- Ki67+	238
CD4 T cell	Cell concentration in blood	Spectral FC T cell	CD4 CXCR3+	238
CD4 T cell	Cell concentration in blood	Spectral FC T cell	CD4 CXCR3+ Ki67+	238
CD4 T cell	Cell concentration in blood	Spectral FC T cell	CD4 CXCR3-CCR6-	238
CD4 T cell	Cell concentration in blood	Spectral FC T cell	CD4 CXCR3-CCR6- Ki67+	238
CD4 T cell	Cell concentration in blood	Spectral FC T cell	CD4 CXCR3+CCR6- (Th1)	238
CD4 T cell	Cell concentration in blood	Spectral FC T cell	CD4 CXCR3+CCR6- (Th1) Ki67+	238
CD4 T cell	Cell concentration in blood	Spectral FC T cell	CD4 CXCR3-CCR6+ (Th17)	238
CD4 T cell	Cell concentration in blood	Spectral FC T cell	CD4 CXCR3-CCR6+ (Th17) Ki67+	238
CD4 T cell	Cell concentration in blood	Spectral FC T cell	CD4 CXCR3+CCR6+ (Th1-17)	238
CD4 T cell	Cell concentration in blood	Spectral FC T cell	CD4 CXCR3+CCR6+ (Th1-17) Ki67+	238
CD4 T cell	Cell concentration in blood	Spectral FC T cell	CD4 CXCR3-CCR6-CCR4+ (Th2)	238
CD4 T cell	Cell concentration in blood	Spectral FC T cell	CD4 CXCR3-CCR6-CCR4+ (Th2) Ki67+	238
CD4 T cell	Cell concentration in blood	Spectral FC T cell	CD4 PD1-TCF1+	238
CD4 T cell	Cell concentration in blood	Spectral FC T cell	CD4 PD1-TCF1+ Ki67+	238
CD4 T cell	Cell concentration in blood	Spectral FC T cell	CD4 PD1+TCF1+	238
CD4 T cell	Cell concentration in blood	Spectral FC T cell	CD4 PD1+TCF1+ Ki67+	238
CD4 T cell	Cell concentration in blood	Spectral FC T cell	CD4 PD1+TCF1-	238
CD4 T cell	Cell concentration in blood	Spectral FC T cell	CD4 PD1+TCF1- Ki67+	238
CD4 T cell	Cell concentration in blood	Spectral FC T cell	CD4 PD1-TCF1-	238
CD4 T cell	Cell concentration in blood	Spectral FC T cell	CD4 PD1-TCF1- Ki67+	238
CD4 T cell	Cell concentration in blood	Spectral FC T cell	CD4 Tbet+Eomes+	238
CD4 T cell	Cell concentration in blood	Spectral FC T cell	CD4 Tbet+Eomes+ Ki67+	238
CD4 T cell	Cell concentration in blood	Spectral FC T cell	CD4 Tbet_high	238
CD4 T cell	Cell concentration in blood	Spectral FC T cell	CD4 Tbet_high Ki67+	238
CD4 T cell	Cell concentration in blood	Spectral FC T cell	CD4 Tbet_high eomes-	238
CD4 T cell	Cell concentration in blood	Spectral FC T cell	CD4 Tbet_high eomes- Ki67+	238
CD4 T cell	Cell concentration in blood	Spectral FC T cell	CD4 Tbet_highEomes+	238
CD4 T cell	Cell concentration in blood	Spectral FC T cell	CD4 Tbet_high Eomes+ Ki67+	238
CD4 T cell	Cell concentration in blood	Spectral FC T cell	CD4 Tbet_low Eomes+	238
CD4 T cell	Cell concentration in blood	Spectral FC T cell	CD4 Tbet_low Eomes+ Ki67+	238
CD4 T cell	Cell concentration in blood	Spectral FC T cell	CD4 Fosp3+CD127-CD25+ (Treg)	238
CD4 T cell	Cell concentration in blood	Spectral FC T cell	CD4 Fosp3+CD127-CD25+ (Treg) Ki67+	238
CD4 T cell	Cell concentration in blood	Spectral FC T cell	CD4 Fosp3+CD127-CD25+ (Treg) CCR4+	238
CD4 T cell	Cell concentration in blood	Spectral FC T cell	CD4 Fosp3+CD127-CD25+ (Treg) CCR4+ Ki67+	238
CD4 T cell	Cell concentration in blood	Spectral FC T cell	CD4 Fosp3+CD127-CD25+ (Treg) CXCR3-CCR6-	238
CD4 T cell	Cell concentration in blood	Spectral FC T cell	CD4 Fosp3+CD127-CD25+ (Treg) CXCR3-CCR6- Ki67+	238
CD4 T cell	Cell concentration in blood	Spectral FC T cell	CD4 Fosp3+CD127-CD25+ CXCR3+CCR6- (Treg-Th1)	238
CD4 T cell	Cell concentration in blood	Spectral FC T cell	CD4 Fosp3+CD127-CD25+ CXCR3+CCR6- (Treg-Th1) Ki67+	238
CD4 T cell	Cell concentration in blood	Spectral FC T cell	CD4 Fosp3+CD127-CD25+ CXCR3-CCR6+ (Treg-Th17)	238
CD4 T cell	Cell concentration in blood	Spectral FC T cell	CD4 Fosp3+CD127-CD25+ CXCR3-CCR6+ (Treg-Th17) Ki67+	238
CD4 T cell	Cell concentration in blood	Spectral FC T cell	CD4 Fosp3+CD127-CD25+ CXCR3+CCR6+ (Treg-Th1-17)	238
CD4 T cell	Cell concentration in blood	Spectral FC T cell	CD4 Fosp3+CD127-CD25+ CXCR3+CCR6+ (Treg-Th1-17) Ki67+	238
CD4 T cell	Cell concentration in blood	Spectral FC T cell	CD4 Fosp3+CD127-CD25+ CXCR3-CCR6-CCR4+ (Treg-Th2)	238
CD4 T cell	Cell concentration in blood	Spectral FC T cell	CD4 Fosp3+CD127-CD25+ CXCR3-CCR6-CCR4+ (Treg-Th2) Ki67+	238
CD4 T cell	Cell concentration in blood	Spectral FC T cell	CD8	238
CD4 T cell	Cell concentration in blood	Spectral FC T cell	CD8 CD38+	238
CD4 T cell	Cell concentration in blood	Spectral FC T cell	CD8 CD38+ Ki67+	238
CD8 T cell	Cell concentration in blood	Spectral FC T cell	CD8 HLADR+CD38+	149
CD8 T cell	Cell concentration in blood	Spectral FC T cell	CD8 CD45RA+CCR7+	238
CD8 T cell	Cell concentration in blood	Spectral FC T cell	CD8 CD45RA+CCR7+ Ki67+	238
CD8 T cell	Cell concentration in blood	Spectral FC T cell	CD8 CD45RA+CCR7+CD95- (Naive)	238
CD8 T cell	Cell concentration in blood	Spectral FC T cell	CD8 CD45RA+CCR7+CD95- (Naive) Ki67+	238
CD8 T cell	Cell concentration in blood	Spectral FC T cell	CD8 CD45RA+CCR7+CD95+ (Tscm)	238
CD8 T cell	Cell concentration in blood	Spectral FC T cell	CD8 CD45RA+CCR7+CD95+ (Tscm) Ki67+	238
CD8 T cell	Cell concentration in blood	Spectral FC T cell	CD8 CD45RA-CCR7+ (CM)	238
CD8 T cell	Cell concentration in blood	Spectral FC T cell	CD8 CD45RA-CCR7+ (CM) Ki67+	238
CD8 T cell	Cell concentration in blood	Spectral FC T cell	CD8 CD45RA-CCR7- (EM)	238
CD8 T cell	Cell concentration in blood	Spectral FC T cell	CD8 CD45RA-CCR7- (EM) Ki67+	238
CD8 T cell	Cell concentration in blood	Spectral FC T cell	CD8 CD45RA+CCR7- (EMRA)	238
CD8 T cell	Cell concentration in blood	Spectral FC T cell	CD8 CD45RA+CCR7- (EMRA) Ki67+	238
CD8 T cell	Cell concentration in blood	Spectral FC T cell	CD8 CD57+CD56+	238
CD8 T cell	Cell concentration in blood	Spectral FC T cell	CD8 CD57+CD56+ Ki67+	238
CD8 T cell	Cell concentration in blood	Spectral FC T cell	CD8 CD57+CD56-	238
CD8 T cell	Cell concentration in blood	Spectral FC T cell	CD8 CD57+CD56- Ki67+	238
CD8 T cell	Cell concentration in blood	Spectral FC T cell	CD8 CD57+PD1+	238
CD8 T cell	Cell concentration in blood	Spectral FC T cell	CD8 CD57+PD1+ Ki67+	238
CD8 T cell	Cell concentration in blood	Spectral FC T cell	CD8 CD57+PD1-	238
CD8 T cell	Cell concentration in blood	Spectral FC T cell	CD8 CD57+PD1- Ki67+	238
CD8 T cell	Cell concentration in blood	Spectral FC T cell	CD8 CD57-CD56+	238
CD8 T cell	Cell concentration in blood	Spectral FC T cell	CD8 CD57-CD56+ Ki67+	238
CD8 T cell	Cell concentration in blood	Spectral FC T cell	CD8 CD57-PD1+	238
CD8 T cell	Cell concentration in blood	Spectral FC T cell	CD8 CD57-PD1+ Ki67+	238
CD8 T cell	Cell concentration in blood	Spectral FC T cell	CD8 CD57-CD56-	238
CD8 T cell	Cell concentration in blood	Spectral FC T cell	CD8 CD57-CD56- Ki67+	238
CD8 T cell	Cell concentration in blood	Spectral FC T cell	CD8 CD57-PD1-	238
CD8 T cell	Cell concentration in blood	Spectral FC T cell	CD8 CD57-PD1- Ki67+	238
CD8 T cell	Cell concentration in blood	Spectral FC T cell	CD8 CD57+CD127- (senescent)	238
CD8 T cell	Cell concentration in blood	Spectral FC T cell	CD8 CD57+CD127- (senescent) Ki67+	238
CD8 T cell	Cell concentration in blood	Spectral FC T cell	CD8 CD127+CD57- (long term)	238
CD8 T cell	Cell concentration in blood	Spectral FC T cell	CD8 CD127+CD57- (long term) Ki67+	238
CD8 T cell	Cell concentration in blood	Spectral FC T cell	CD8 CD127+CD57+	238
CD8 T cell	Cell concentration in blood	Spectral FC T cell	CD8 CD127+CD57+ Ki67+	238
CD8 T cell	Cell concentration in blood	Spectral FC T cell	CD8 CD127-CD57-	238
CD8 T cell	Cell concentration in blood	Spectral FC T cell	CD8 CD127-CD57- Ki67+	238
CD8 T cell	Cell concentration in blood	Spectral FC T cell	CD8 PD1+TCF1- (exhausted)	238
CD8 T cell	Cell concentration in blood	Spectral FC T cell	CD8 PD1+TCF1- (exhausted) Ki67+	238
CD8 T cell	Cell concentration in blood	Spectral FC T cell	CD8 Ki67+	238
CD8 T cell	Cell concentration in blood	Spectral FC T cell	CD8 PD1+TCF1+	238
CD8 T cell	Cell concentration in blood	Spectral FC T cell	CD8 PD1+TCF1+ Ki67+	238
CD8 T cell	Cell concentration in blood	Spectral FC T cell	CD8 PD1+CD56+	238
CD8 T cell	Cell concentration in blood	Spectral FC T cell	CD8 PD1+CD56+ Ki67+	238
CD8 T cell	Cell concentration in blood	Spectral FC T cell	CD8 PD1+CD56-	238
CD8 T cell	Cell concentration in blood	Spectral FC T cell	CD8 PD1+CD56- Ki67+	238
CD8 T cell	Cell concentration in blood	Spectral FC T cell	CD8 PD1-TCF1+	238
CD8 T cell	Cell concentration in blood	Spectral FC T cell	CD8 PD1-TCF1+ Ki67+	238
CD8 T cell	Cell concentration in blood	Spectral FC T cell	CD8 PD1-TCF1-	238
CD8 T cell	Cell concentration in blood	Spectral FC T cell	CD8 PD1-TCF1- Ki67+	238
CD8 T cell	Cell concentration in blood	Spectral FC T cell	CD8 PD1-CD56+	238
CD8 T cell	Cell concentration in blood	Spectral FC T cell	CD8 PD1-CD56+ Ki67+	238
CD8 T cell	Cell concentration in blood	Spectral FC T cell	CD8 PD1-CD56-	238
CD8 T cell	Cell concentration in blood	Spectral FC T cell	CD8 PD1-CD56- Ki67+	238
CD8 T cell	Cell concentration in blood	Spectral FC T cell	CD8 Tbet+Eomes+	238
CD8 T cell	Cell concentration in blood	Spectral FC T cell	CD8 Tbet+Eomes+ Ki67+	238
CD8 T cell	Cell concentration in blood	Spectral FC T cell	CD8 Tbet_high CD56+	238
CD8 T cell	Cell concentration in blood	Spectral FC T cell	CD8 Tbet_high CD56+ Ki67+	238
CD8 T cell	Cell concentration in blood	Spectral FC T cell	CD8 Tbet_high	238
CD8 T cell	Cell concentration in blood	Spectral FC T cell	CD8 Tbet_high Ki67+	238
CD8 T cell	Cell concentration in blood	Spectral FC T cell	CD8 Tbet_high eomes-	238
CD8 T cell	Cell concentration in blood	Spectral FC T cell	CD8 Tbet_high eomes- Ki67+	238
CD8 T cell	Cell concentration in blood	Spectral FC T cell	CD8Tbet_high Eomes+	238
CD8 T cell	Cell concentration in blood	Spectral FC T cell	CD8 Tbet_high Eomes+ Ki67+	238
CD8 T cell	Cell concentration in blood	Spectral FC T cell	CD8 Tbet_low Eomes+	238
CD8 T cell	Cell concentration in blood	Spectral FC T cell	CD8 Tbet_low Eomes+ Ki67+	238
CD8 T cell	Cell concentration in blood	Spectral FC T cell	CD8 Tbet+TCF1-	238
CD8 T cell	Cell concentration in blood	Spectral FC T cell	CD8 Tbet+TCF1- Ki67+	238
CD8 T cell	Cell concentration in blood	Spectral FC T cell	CD8 TCF1-CD57+	238
CD8 T cell	Cell concentration in blood	Spectral FC T cell	CD8 TCF1-CD57+ Ki67+	238
CD8 T cell	Cell concentration in blood	Spectral FC T cell	CD8 TCF1-Tbet-	238
CD8 T cell	Cell concentration in blood	Spectral FC T cell	CD8 TCF1-Tbet- Ki67+	238
CD8 T cell	Cell concentration in blood	Spectral FC T cell	CD8 TCF1+	238
CD8 T cell	Cell concentration in blood	Spectral FC T cell	CD8 TCF1+ Ki67+	238
CD8 T cell	Cell concentration in blood	Spectral FC T cell	CD8 TCF1+Tbet-	238
CD8 T cell	Cell concentration in blood	Spectral FC T cell	CD8 TCF1+Tbet- Ki67+	238
B cell	Frequency of Lymphocytes	Spectral FC B cell	CD19	217
B cell	Frequency of CD19	Spectral FC B cell	CD19 Ki67+ (Activated)	217
B cell	Frequency of CD19	Spectral FC B cell	CD19 CD20-	217
B cell	Frequency of CD19	Spectral FC B cell	CD19 CD20-CD38+ (Plasmablasts)	217
B cell	Frequency of CD19	Spectral FC B cell	CD19 CD20-CD27_high CD38_high (Plasmablasts 2)	217
B cell	Frequency of CD19	Spectral FC B cell	CD19 CD20-CD38+ (Plasmablasts) CD138+	217
B cell	Frequency of CD19	Spectral FC B cell	CD19 CD20-CD38+ (Plasmablasts) CD138-	217
B cell	Frequency of CD19	Spectral FC B cell	CD19 CD20-CD38+ (Plasmablasts) CXCR4-	217
B cell	Frequency of CD19	Spectral FC B cell	CD19 CD20-CD38+ (Plasmablasts) CXCR4+	217
B cell	Frequency of CD19	Spectral FC B cell	CD19 CD20-CD38+ (Plasmablasts) CXCR5-	217
B cell	Frequency of CD19	Spectral FC B cell	CD19 CD20-CD38+ (Plasmablasts) CXCR5+	217
B cell	Frequency of CD19	Spectral FC B cell	CD19 CD20-CD38+ (Plasmablasts) IgG+	217
B cell	Frequency of CD19	Spectral FC B cell	CD19 CD20-CD38+ (Plasmablasts) IgM+	217
B cell	Frequency of CD19	Spectral FC B cell	CD19 CD20-CD38+ (Plasmablasts) Ki67+	217
B cell	Frequency of CD19	Spectral FC B cell	CD19 CD20-Ki67+	217
B cell	Frequency of CD19	Spectral FC B cell	CD19 CD20+	217
B cell	Frequency of CD19	Spectral FC B cell	CD19 CD20+BAFFR-	217
B cell	Frequency of CD19	Spectral FC B cell	CD19 CD20+BAFFR+	217
B cell	Frequency of CD19	Spectral FC B cell	CD19 CD20+CD38hi	217
B cell	Frequency of CD19	Spectral FC B cell	CD19 CD20+CD38hiCD27hi	217
B cell	Frequency of CD19	Spectral FC B cell	CD19 CD20+CD38+BAFFR-	217
B cell	Frequency of CD19	Spectral FC B cell	CD19 CD20+CD38+BAFFR+	217
B cell	Frequency of CD19	Spectral FC B cell	CD19 CD20+Ki67+	217
B cell	Frequency of CD19	Spectral FC B cell	CD19 CD27+CD21- (AM)	217
B cell	Frequency of CD19	Spectral FC B cell	CD19 CD27+CD21- (AM) CD38+ Ki67+	217
B cell	Frequency of CD19	Spectral FC B cell	CD19 CD27+CD21- (AM) Ki67+	217
B cell	Frequency of CD19	Spectral FC B cell	CD19 CD27+CD21+ (RM)	217
B cell	Frequency of CD19	Spectral FC B cell	CD19 CD27+CD21+ (RM) CD38 Ki67+	217
B cell	Frequency of CD19	Spectral FC B cell	CD19 CD27+CD21+ (RM) Ki67+	217
B cell	Frequency of CD19	Spectral FC B cell	CD19 CD27-CD21- (TLM)	217
B cell	Frequency of CD19	Spectral FC B cell	CD19 CD27-CD21- (TLM) CD38+ Ki67+	217
B cell	Frequency of CD19	Spectral FC B cell	CD19 CD27-CD21- (TLM) Ki67+	217
B cell	Frequency of CD19	Spectral FC B cell	CD19 CD27-CD21+ (IM)	217
B cell	Frequency of CD19	Spectral FC B cell	CD19 CD27-CD21+ (IM) CD38+ Ki67+	217
B cell	Frequency of CD19	Spectral FC B cell	CD19 CD27-CD21+ (IM) Ki67+	217
B cell	Frequency of CD19	Spectral FC B cell	CD19 IgD-CD27-CD21+ (AM)	217
B cell	Frequency of CD19	Spectral FC B cell	CD19 IgD-CD27-CD21+ (AM) Ki67+	217
B cell	Frequency of CD19	Spectral FC B cell	CD19 IgD-CD27-CD21+ (IM)	217
B cell	Frequency of CD19	Spectral FC B cell	CD19 IgD-CD27-CD21+ (IM) Ki67+	217
B cell	Frequency of CD19	Spectral FC B cell	CD19 IgD-CD27+CD21+ (RM)	217
B cell	Frequency of CD19	Spectral FC B cell	CD19 IgD-CD27+CD21+ (RM) Ki67+	217
B cell	Frequency of CD19	Spectral FC B cell	CD19 IgD-CD27-CD21- (TLM)	217
B cell	Frequency of CD19	Spectral FC B cell	CD19 IgD-CD27-CD21- (TLM) Ki67+	217
B cell	Frequency of CD19	Spectral FC B cell	CD19 TACI+ CD27+	217
B cell	Frequency of CD19	Spectral FC B cell	CD19 BAFFR- Ki67+	217
B cell	Frequency of CD19	Spectral FC B cell	CD19 BAFFR+ Ki67+	217
B cell	Frequency of CD19	Spectral FC B cell	CD19 BCMA+	217
B cell	Frequency of CD19	Spectral FC B cell	CD19 CD10+	217
B cell	Frequency of CD19	Spectral FC B cell	CD19 CD27- IL21R+	217
B cell	Frequency of CD19	Spectral FC B cell	CD19 CD27+ IL21R-	217
B cell	Frequency of CD19	Spectral FC B cell	CD19 CXCR3+	217
B cell	Frequency of CD19	Spectral FC B cell	CD19 CXCR3+ Ki67+	217
B cell	Frequency of CD19	Spectral FC B cell	CD19 CXCR4-	217
B cell	Frequency of CD19	Spectral FC B cell	CD19 CXCR4- Ki67+	217
B cell	Frequency of CD19	Spectral FC B cell	CD19 CXCR4+	217
B cell	Frequency of CD19	Spectral FC B cell	CD19 CXCR4+ Ki67+	217
B cell	Frequency of CD19	Spectral FC B cell	CD19 CXCR5-	217
B cell	Frequency of CD19	Spectral FC B cell	CD19 CXCR5- Ki67+	217
B cell	Frequency of CD19	Spectral FC B cell	CD19 CXCR5+	217
B cell	Frequency of CD19	Spectral FC B cell	CD19 CXCR5+ Ki67+	217
B cell	Frequency of CD19	Spectral FC B cell	CD19 IgD-	217
B cell	Frequency of CD19	Spectral FC B cell	CD19 IgD- Ki67+	217
B cell	Frequency of CD19	Spectral FC B cell	CD19 IgD-CD71+	217
B cell	Frequency of CD19	Spectral FC B cell	CD19 IgD-CD71+ CD38_high (Plasmablasts 3)	217
B cell	Frequency of CD19	Spectral FC B cell	CD19 IgD-CD71+CD20+ (ABC)	217
B cell	Frequency of CD19	Spectral FC B cell	CD19 CD138+	217
B cell	Frequency of CD19	Spectral FC B cell	CD19 CD138+ CXCR4-	217
B cell	Frequency of CD19	Spectral FC B cell	CD19 CD138+ CXCR4+	217
B cell	Frequency of CD19	Spectral FC B cell	CD19 CD138+ CXCR5-	217
B cell	Frequency of CD19	Spectral FC B cell	CD19 CD138+ CXCR5+	217
B cell	Frequency of CD19	Spectral FC B cell	CD19 CD138+ IgG+	217
B cell	Frequency of CD19	Spectral FC B cell	CD19 CD138+ IgM+	217
B cell	Frequency of CD19	Spectral FC B cell	CD19 CD138+ Ki67+	217
B cell	Frequency of CD19	Spectral FC B cell	CD19 IgD+CD27- (Naive)	217
B cell	Frequency of CD19	Spectral FC B cell	CD19 IgD+CD27- (Naive) CD24-CD10-	217
B cell	Frequency of CD19	Spectral FC B cell	CD19 IgD+CD27- (Naive) CD24+CD10+	217
B cell	Frequency of CD19	Spectral FC B cell	CD19 IgD+CD27- (Naive) CD38+	217
B cell	Frequency of CD19	Spectral FC B cell	CD19 IgD+CD27- (Naive) Ki67+	217
B cell	Frequency of CD19	Spectral FC B cell	CD19 IgD+CD27+	217
B cell	Frequency of CD19	Spectral FC B cell	CD19 IgD+CD27+CD38+	217
B cell	Frequency of CD19	Spectral FC B cell	CD19 CD27+ (Memory)	217
B cell	Frequency of CD19	Spectral FC B cell	CD19 CD27+ (Memory) CD38hi	217
B cell	Frequency of CD19	Spectral FC B cell	CD19 CD27+ (Memory) CD38+Ki67+	217
B cell	Frequency of CD19	Spectral FC B cell	CD19 CD27+ (Memory) IgD+	217
B cell	Frequency of CD19	Spectral FC B cell	CD19 CD27+ (Memory) Ki67+	217
B cell	Frequency of CD19	Spectral FC B cell	CD19 CD27+IgD+IgM+ (Memory unswitched)	217
B cell	Frequency of CD19	Spectral FC B cell	CD19 CD27+IgD- IgM+ (Memory pre-switched)	217
B cell	Frequency of CD19	Spectral FC B cell	CD19 CD27+ IgM- (Memory switched)	217
B cell	Frequency of CD19	Spectral FC B cell	CD19 CD27+ IgM- IgG+ (Memory IgG switched)	217
B cell	Frequency of CD19	Spectral FC B cell	CD19 CD27+ IgM- IgG- (Memory switched IgG negative)	217
B cell	Frequency of CD19	Spectral FC B cell	CD19 CD27+ IgM- IgG- (Memory switched IgG negative) CD38hi	217
B cell	Frequency of CD19	Spectral FC B cell	CD19 CD27+ IgM- IgG- (Memory switched IgG negative) Ki67+	217
B cell	Frequency of CD19	Spectral FC B cell	CD19 CD27+ IgM- IgG+ (Memory IgG switched) Ki67+	217
B cell	Frequency of CD19	Spectral FC B cell	CD19 CD27+ IgD+IgM- (Memory unswitched) Ki67+	217
B cell	Frequency of CD19	Spectral FC B cell	CD19 IgD-CD27- (DN)	217
B cell	Frequency of CD19	Spectral FC B cell	CD19 IgD-CD27- (DN) CXCR4-	217
B cell	Frequency of CD19	Spectral FC B cell	CD19 IgD-CD27- (DN) CXCR4+	217
B cell	Frequency of CD19	Spectral FC B cell	CD19 IgD-CD27- (DN) CXCR5-	217
B cell	Frequency of CD19	Spectral FC B cell	CD19 IgD-CD27- (DN) CXCR5+	217
B cell	Frequency of CD19	Spectral FC B cell	CD19 IgD-CD27- (DN) IgG+	217
B cell	Frequency of CD19	Spectral FC B cell	CD19 IgD-CD27- (DN) IgM+	217
B cell	Frequency of CD19	Spectral FC B cell	CD19 IgD-CD27- CD21+CXCR5+ (DN1)	217
B cell	Frequency of CD19	Spectral FC B cell	CD19 IgD-CD27- CD21+CXCR5+ (DN1) CXCR4-	217
B cell	Frequency of CD19	Spectral FC B cell	CD19 IgD-CD27- CD21+CXCR5+ (DN1) CXCR4+	217
B cell	Frequency of CD19	Spectral FC B cell	CD19 IgD-CD27- CD21+CXCR5+ (DN1) IgG+	217
B cell	Frequency of CD19	Spectral FC B cell	CD19 IgD-CD27- CD21+CXCR5+ (DN1) IgM+	217
B cell	Frequency of CD19	Spectral FC B cell	CD19 IgD-CD27- CD21+CXCR5+ (DN1) Ki67+	217
B cell	Frequency of CD19	Spectral FC B cell	CD19 IgD-CD27- CD21-CXCR5- (DN2)	217
B cell	Frequency of CD19	Spectral FC B cell	CD19 IgD-CD27- CD21-CXCR5- (DN2) CXCR4-	217
B cell	Frequency of CD19	Spectral FC B cell	CD19 IgD-CD27- CD21-CXCR5- (DN2) CXCR4+	217
B cell	Frequency of CD19	Spectral FC B cell	CD19 IgD-CD27- CD21-CXCR5- (DN2) IgG+	217
B cell	Frequency of CD19	Spectral FC B cell	CD19 IgD-CD27- CD21-CXCR5- (DN2) IgM+	217
B cell	Frequency of CD19	Spectral FC B cell	CD19 IgD-CD27- CD21-CXCR5- (DN2) Ki67+	217
B cell	Cell concentration in blood	Spectral FC B cell	CD19	216
B cell	Cell concentration in blood	Spectral FC B cell	CD19 Ki67+ (Activated)	216
B cell	Cell concentration in blood	Spectral FC B cell	CD19 CD20-	216
B cell	Cell concentration in blood	Spectral FC B cell	CD19 CD20-CD38+ (Plasmablasts)	216
B cell	Cell concentration in blood	Spectral FC B cell	CD19 CD20-CD27_high CD38_high (Plasmablasts 2)	216
B cell	Cell concentration in blood	Spectral FC B cell	CD19 CD20-CD38+ (Plasmablasts) CD138+	216
B cell	Cell concentration in blood	Spectral FC B cell	CD19 CD20-CD38+ (Plasmablasts) CD138-	216
B cell	Cell concentration in blood	Spectral FC B cell	CD19 CD20-CD38+ (Plasmablasts) CXCR4-	216
B cell	Cell concentration in blood	Spectral FC B cell	CD19 CD20-CD38+ (Plasmablasts) CXCR4+	216
B cell	Cell concentration in blood	Spectral FC B cell	CD19 CD20-CD38+ (Plasmablasts) CXCR5-	216
B cell	Cell concentration in blood	Spectral FC B cell	CD19 CD20-CD38+ (Plasmablasts) CXCR5+	216
B cell	Cell concentration in blood	Spectral FC B cell	CD19 CD20-CD38+ (Plasmablasts) IgG+	216
B cell	Cell concentration in blood	Spectral FC B cell	CD19 CD20-CD38+ (Plasmablasts) IgM+	216
B cell	Cell concentration in blood	Spectral FC B cell	CD19 CD20-CD38+ (Plasmablasts) Ki67+	216
B cell	Cell concentration in blood	Spectral FC B cell	CD19 CD20-Ki67+	216
B cell	Cell concentration in blood	Spectral FC B cell	CD19 CD20+	216
B cell	Cell concentration in blood	Spectral FC B cell	CD19 CD20+BAFFR-	216
B cell	Cell concentration in blood	Spectral FC B cell	CD19 CD20+BAFFR+	216
B cell	Cell concentration in blood	Spectral FC B cell	CD19 CD20+CD38hi	216
B cell	Cell concentration in blood	Spectral FC B cell	CD19 CD20+CD38hiCD27hi	216
B cell	Cell concentration in blood	Spectral FC B cell	CD19 CD20+CD38+BAFFR-	216
B cell	Cell concentration in blood	Spectral FC B cell	CD19 CD20+CD38+BAFFR+	216
B cell	Cell concentration in blood	Spectral FC B cell	CD19 CD20+Ki67+	216
B cell	Cell concentration in blood	Spectral FC B cell	CD19 CD27+CD21- (AM)	216
B cell	Cell concentration in blood	Spectral FC B cell	CD19 CD27+CD21- (AM) CD38+ Ki67+	216
B cell	Cell concentration in blood	Spectral FC B cell	CD19 CD27+CD21- (AM) Ki67+	216
B cell	Cell concentration in blood	Spectral FC B cell	CD19 CD27+CD21+ (RM)	216
B cell	Cell concentration in blood	Spectral FC B cell	CD19 CD27+CD21+ (RM) CD38 Ki67+	216
B cell	Cell concentration in blood	Spectral FC B cell	CD19 CD27+CD21+ (RM) Ki67+	216
B cell	Cell concentration in blood	Spectral FC B cell	CD19 CD27-CD21- (TLM)	216
B cell	Cell concentration in blood	Spectral FC B cell	CD19 CD27-CD21- (TLM) CD38+ Ki67+	216
B cell	Cell concentration in blood	Spectral FC B cell	CD19 CD27-CD21- (TLM) Ki67+	216
B cell	Cell concentration in blood	Spectral FC B cell	CD19 CD27-CD21+ (IM)	216
B cell	Cell concentration in blood	Spectral FC B cell	CD19 CD27-CD21+ (IM) CD38+ Ki67+	216
B cell	Cell concentration in blood	Spectral FC B cell	CD19 CD27-CD21+ (IM) Ki67+	216
B cell	Cell concentration in blood	Spectral FC B cell	CD19 IgD-CD27-CD21+ (AM)	216
B cell	Cell concentration in blood	Spectral FC B cell	CD19 IgD-CD27-CD21+ (AM) Ki67+	216
B cell	Cell concentration in blood	Spectral FC B cell	CD19 IgD-CD27-CD21+ (IM)	216
B cell	Cell concentration in blood	Spectral FC B cell	CD19 IgD-CD27-CD21+ (IM) Ki67+	216
B cell	Cell concentration in blood	Spectral FC B cell	CD19 IgD-CD27+CD21+ (RM)	216
B cell	Cell concentration in blood	Spectral FC B cell	CD19 IgD-CD27+CD21+ (RM) Ki67+	216
B cell	Cell concentration in blood	Spectral FC B cell	CD19 IgD-CD27-CD21- (TLM)	216
B cell	Cell concentration in blood	Spectral FC B cell	CD19 IgD-CD27-CD21- (TLM) Ki67+	216
B cell	Cell concentration in blood	Spectral FC B cell	CD19 TACI+ CD27+	216
B cell	Cell concentration in blood	Spectral FC B cell	CD19 BAFFR- Ki67+	216
B cell	Cell concentration in blood	Spectral FC B cell	CD19 BAFFR+ Ki67+	216
B cell	Cell concentration in blood	Spectral FC B cell	CD19 BCMA+	216
B cell	Cell concentration in blood	Spectral FC B cell	CD19 CD10+	216
B cell	Cell concentration in blood	Spectral FC B cell	CD19 CD27- IL21R+	216
B cell	Cell concentration in blood	Spectral FC B cell	CD19 CD27+ IL21R-	216
B cell	Cell concentration in blood	Spectral FC B cell	CD19 CXCR3+	216
B cell	Cell concentration in blood	Spectral FC B cell	CD19 CXCR3+ Ki67+	216
B cell	Cell concentration in blood	Spectral FC B cell	CD19 CXCR4-	216
B cell	Cell concentration in blood	Spectral FC B cell	CD19 CXCR4- Ki67+	216
B cell	Cell concentration in blood	Spectral FC B cell	CD19 CXCR4+	216
B cell	Cell concentration in blood	Spectral FC B cell	CD19 CXCR4+ Ki67+	216
B cell	Cell concentration in blood	Spectral FC B cell	CD19 CXCR5-	216
B cell	Cell concentration in blood	Spectral FC B cell	CD19 CXCR5- Ki67+	216
B cell	Cell concentration in blood	Spectral FC B cell	CD19 CXCR5+	216
B cell	Cell concentration in blood	Spectral FC B cell	CD19 CXCR5+ Ki67+	216
B cell	Cell concentration in blood	Spectral FC B cell	CD19 IgD-	216
B cell	Cell concentration in blood	Spectral FC B cell	CD19 IgD- Ki67+	216
B cell	Cell concentration in blood	Spectral FC B cell	CD19 IgD-CD71+	216
B cell	Cell concentration in blood	Spectral FC B cell	CD19 IgD-CD71+ CD38_high (Plasmablasts 3)	216
B cell	Cell concentration in blood	Spectral FC B cell	CD19 IgD-CD71+CD20+ (ABC)	216
B cell	Cell concentration in blood	Spectral FC B cell	CD19 CD138+	216
B cell	Cell concentration in blood	Spectral FC B cell	CD19 CD138+ CXCR4-	216
B cell	Cell concentration in blood	Spectral FC B cell	CD19 CD138+ CXCR4+	216
B cell	Cell concentration in blood	Spectral FC B cell	CD19 CD138+ CXCR5-	216
B cell	Cell concentration in blood	Spectral FC B cell	CD19 CD138+ CXCR5+	216
B cell	Cell concentration in blood	Spectral FC B cell	CD19 CD138+ IgG+	216
B cell	Cell concentration in blood	Spectral FC B cell	CD19 CD138+ IgM+	216
B cell	Cell concentration in blood	Spectral FC B cell	CD19 CD138+ Ki67+	216
B cell	Cell concentration in blood	Spectral FC B cell	CD19 IgD+CD27- (Naive)	216
B cell	Cell concentration in blood	Spectral FC B cell	CD19 IgD+CD27- (Naive) CD24-CD10-	216
B cell	Cell concentration in blood	Spectral FC B cell	CD19 IgD+CD27- (Naive) CD24+CD10+	216
B cell	Cell concentration in blood	Spectral FC B cell	CD19 IgD+CD27- (Naive) CD38+	216
B cell	Cell concentration in blood	Spectral FC B cell	CD19 IgD+CD27- (Naive) Ki67+	216
B cell	Cell concentration in blood	Spectral FC B cell	CD19 IgD+CD27+	216
B cell	Cell concentration in blood	Spectral FC B cell	CD19 IgD+CD27+CD38+	216
B cell	Cell concentration in blood	Spectral FC B cell	CD19 CD27+ (Memory)	216
B cell	Cell concentration in blood	Spectral FC B cell	CD19 CD27+ (Memory) CD38hi	216
B cell	Cell concentration in blood	Spectral FC B cell	CD19 CD27+ (Memory) CD38+Ki67+	216
B cell	Cell concentration in blood	Spectral FC B cell	CD19 CD27+ (Memory) IgD+	216
B cell	Cell concentration in blood	Spectral FC B cell	CD19 CD27+ (Memory) Ki67+	216
B cell	Cell concentration in blood	Spectral FC B cell	CD19 CD27+IgD+IgM+ (Memory unswitched)	216
B cell	Cell concentration in blood	Spectral FC B cell	CD19 CD27+IgD- IgM+ (Memory pre-switched)	216
B cell	Cell concentration in blood	Spectral FC B cell	CD19 CD27+ IgM- (Memory switched)	216
B cell	Cell concentration in blood	Spectral FC B cell	CD19 CD27+ IgM- IgG+ (Memory IgG switched)	216
B cell	Cell concentration in blood	Spectral FC B cell	CD19 CD27+ IgM- IgG- (Memory switched IgG negative)	216
B cell	Cell concentration in blood	Spectral FC B cell	CD19 CD27+ IgM- IgG- (Memory switched IgG negative) CD38hi	216
B cell	Cell concentration in blood	Spectral FC B cell	CD19 CD27+ IgM- IgG- (Memory switched IgG negative) Ki67+	216
B cell	Cell concentration in blood	Spectral FC B cell	CD19 CD27+ IgM- IgG+ (Memory IgG switched) Ki67+	216
B cell	Cell concentration in blood	Spectral FC B cell	CD19 CD27+ IgD+IgM- (Memory unswitched) Ki67+	216
B cell	Cell concentration in blood	Spectral FC B cell	CD19 IgD-CD27- (DN)	216
B cell	Cell concentration in blood	Spectral FC B cell	CD19 IgD-CD27- (DN) CXCR4-	216
B cell	Cell concentration in blood	Spectral FC B cell	CD19 IgD-CD27- (DN) CXCR4+	216
B cell	Cell concentration in blood	Spectral FC B cell	CD19 IgD-CD27- (DN) CXCR5-	216
B cell	Cell concentration in blood	Spectral FC B cell	CD19 IgD-CD27- (DN) CXCR5+	216
B cell	Cell concentration in blood	Spectral FC B cell	CD19 IgD-CD27- (DN) IgG+	216
B cell	Cell concentration in blood	Spectral FC B cell	CD19 IgD-CD27- (DN) IgM+	216
B cell	Cell concentration in blood	Spectral FC B cell	CD19 IgD-CD27- CD21+CXCR5+ (DN1)	216
B cell	Cell concentration in blood	Spectral FC B cell	CD19 IgD-CD27- CD21+CXCR5+ (DN1) CXCR4-	216
B cell	Cell concentration in blood	Spectral FC B cell	CD19 IgD-CD27- CD21+CXCR5+ (DN1) CXCR4+	216
B cell	Cell concentration in blood	Spectral FC B cell	CD19 IgD-CD27- CD21+CXCR5+ (DN1) IgG+	216
B cell	Cell concentration in blood	Spectral FC B cell	CD19 IgD-CD27- CD21+CXCR5+ (DN1) IgM+	216
B cell	Cell concentration in blood	Spectral FC B cell	CD19 IgD-CD27- CD21+CXCR5+ (DN1) Ki67+	216
B cell	Cell concentration in blood	Spectral FC B cell	CD19 IgD-CD27- CD21-CXCR5- (DN2)	216
B cell	Cell concentration in blood	Spectral FC B cell	CD19 IgD-CD27- CD21-CXCR5- (DN2) CXCR4-	216
B cell	Cell concentration in blood	Spectral FC B cell	CD19 IgD-CD27- CD21-CXCR5- (DN2) CXCR4+	216
B cell	Cell concentration in blood	Spectral FC B cell	CD19 IgD-CD27- CD21-CXCR5- (DN2) IgG+	216
B cell	Cell concentration in blood	Spectral FC B cell	CD19 IgD-CD27- CD21-CXCR5- (DN2) IgM+	216
B cell	Cell concentration in blood	Spectral FC B cell	CD19 IgD-CD27- CD21-CXCR5- (DN2) Ki67+	216

## Sheet: S1B PCA_Loadings_Baseline
baseline+parameter	PC	Contribution	rank	parameter_category
CD19+ CD38+CD20- CD138+	1	0.541352	1	B cells (CD19 frequency)
CD19+ CD38+Ki67+	1	0.53908	2	B cells (CD19 frequency)
CD19+ CD38+CD20-Ki67+	1	0.537884	3	B cells (CD19 frequency)
CD19+ Ki67+	1	0.5371	4	B cells (CD19 frequency)
CD38+CD20neg Ki67+	1	0.536577	5	B cells (CD19 frequency)
CD38+CD20-	1	0.533576	6	B cells (CD19 frequency)
CD19+ CD38+CD20-CXCR5-	1	0.528142	7	B cells (CD19 frequency)
CD19+ IgD-CD71+CD20-CD38hi	1	0.512559	8	B cells (CD19 frequency)
CD19+ CD20-CD38+	1	0.511642	9	B cells (CD19 frequency)
CD19+CD38+CD20-CD138-	1	0.50858	10	B cells (CD19 frequency)
CD4+ CXCR3+	2	0.623625	1	T cells (CD4 or CD8 frequency)
CD4+ CXCR3+CCR6+	2	0.603386	2	T cells (CD4 or CD8 frequency)
CD4+ CXCR3-CCR6-	2	0.574889	3	T cells (CD4 or CD8 frequency)
CD4+ CD25+FoxP3+CD127- CXCR3+CCR6+	2	0.531845	5	T cells (CD4 or CD8 frequency)
CD4+ CXCR3+CCR6-	2	0.492678	6	T cells (CD4 or CD8 frequency)
CD4+ CXCR5+CXCR3+CCR6-CD38+	2	0.461775	9	T cells (CD4 or CD8 frequency)
CD4+ CXCR3+CCR6+	2	0.540681	4	T cells (Cell concentration)
CD4+ CD25+FoxP3+CD127- CXCR3+CCR6+	2	0.477112	7	T cells (Cell concentration)
CD4+ CXCR3+CCR6+ Ki67+	2	0.468932	8	T cells (Cell concentration)
CD4+ CXCR3+ Ki67+	2	0.460744	10	T cells (Cell concentration)
CD19+ CXCR5+	3	0.899899	1	B cells (Cell concentration)
CD19+ CXCR4+	3	0.879047	2	B cells (Cell concentration)
CD19+ CD20+	3	0.871466	3	B cells (Cell concentration)
CD19+ CD20+BAFFRpos+	3	0.855626	4	B cells (Cell concentration)
CD19+ CD27+	3	0.807764	6	B cells (Cell concentration)
CD19+ CD27+CD21-	3	0.796885	7	B cells (Cell concentration)
CD19+ CD27+IL21R-	3	0.795418	8	B cells (Cell concentration)
CD19+ IgD-CD27+CD21-	3	0.794094	9	B cells (Cell concentration)
CD4+ CXCR5+CXCR3+CCR6-CD38+	3	0.818203	5	T cells (Cell concentration)
CD4+ CXCR5+ PD1-ICOS-	3	0.781482	10	T cells (Cell concentration)
Lymphocytes	4	1.15154	1	Central lab main populations
CD3+	4	1.04926	2	Intracellular cytokine staining
CD8+	4	0.759657	9	Intracellular cytokine staining
CD8+ PD1-CD56-	4	0.842573	3	T cells (Cell concentration)
CD8+ CD127-CD57-	4	0.796532	4	T cells (Cell concentration)
CD8+ PD1-TCF1-	4	0.789766	5	T cells (Cell concentration)
CD8+ CD57-CD56-	4	0.784911	6	T cells (Cell concentration)
CD8+ CD57-PD1-	4	0.781762	7	T cells (Cell concentration)
CD8	4	0.77376	8	T cells (Cell concentration)
CD4+ CXCR3-CCR6-	4	0.738146	10	T cells (Cell concentration)

## Sheet: S1C Outcome_parameters
Type	Unit	Assay	Parameter	Sample Size
Soluble factor Day3	ng/ml	Bioplex	d3 Eotaxin	246
Soluble factor Day3	ng/ml	Bioplex	d3 IL1ra	227
Soluble factor Day3	ng/ml	Bioplex	d3 IL18	246
Soluble factor Day3	ng/ml	Bioplex	d3 IP10	247
Soluble factor Day3	ng/ml	Bioplex	d3 MCP1	246
Soluble factor Day3	ng/ml	Bioplex	d3 MIF	246
Soluble factor Day3	ng/ml	Bioplex	d3 MIG	246
Soluble factor Day3	ng/ml	Bioplex	d3 PDGFbb	242
Soluble factor Day3	ng/ml	Bioplex	d3 RANTES	247
Soluble factor Day3	ng/ml	Bioplex	d3 TNFα	246
Soluble factor Day3	ng/ml	Bioplex	d3 MIP1a	245
Soluble factor Day3	ng/ml	Bioplex	d3 CXCL13	245
Soluble factor Day3	ng/ml	Bioplex	d3 CXCL11	246
Soluble factor Day3	ng/ml	Bioplex	d3 CCL22	248
Soluble factor Day3	ng/ml	Bioplex	d3 APRIL	248
Soluble factor Day3	ng/ml	Bioplex	d3 BAFF	248
Soluble factor Day3	ng/ml	Bioplex	d3 sIL6Ra	248
Soluble factor Day3	ng/ml	Bioplex	d3 Osteopontin	248
Soluble factor Day7	ng/ml	Bioplex	d7 Eotaxin	248
Soluble factor Day7	ng/ml	Bioplex	d7 IL1ra	233
Soluble factor Day7	ng/ml	Bioplex	d7 IL18	248
Soluble factor Day7	ng/ml	Bioplex	d7 IP10	248
Soluble factor Day7	ng/ml	Bioplex	d7 MCP1	247
Soluble factor Day7	ng/ml	Bioplex	d7 MIF	248
Soluble factor Day7	ng/ml	Bioplex	d7 MIG	248
Soluble factor Day7	ng/ml	Bioplex	d7 PDGFbb	242
Soluble factor Day7	ng/ml	Bioplex	d7 RANTES	247
Soluble factor Day7	ng/ml	Bioplex	d7 TNFα	250
Soluble factor Day7	ng/ml	Bioplex	d7 MIP1a	248
Soluble factor Day7	ng/ml	Bioplex	d7 CXCL13	244
Soluble factor Day7	ng/ml	Bioplex	d7 CXCL11	248
Soluble factor Day7	ng/ml	Bioplex	d7 CCL22	247
Soluble factor Day7	ng/ml	Bioplex	d7 APRIL	246
Soluble factor Day7	ng/ml	Bioplex	d7 BAFF	246
Soluble factor Day7	ng/ml	Bioplex	d7 sIL6Ra	246
Soluble factor Day7	ng/ml	Bioplex	d7 Osteopontin	248
Antibody response	Titer		Neutralization titer 80 Day28	247
Antibody response	Titer		Neutralization titer 50 Day28	247
Antibody response	Titer		anti-yellow fever IgG Day28	235
Antibody response	Titer		anti-yellow fever IgM Day 28	234
YF-specific CD8 function	Score	Flow cytometry ICS panel	CD8 FS	188
YF-specific CD8 function	Score	Flow cytometry ICS panel	CD8 PFS	188
YF-specific CD4 function	Score	Flow cytometry ICS panel	CD4 FS	188
YF-specific CD4 function	Score	Flow cytometry ICS panel	CD4 PFS	188
YF-specific CD4 function	Frequency of CD4	Flow cytometry ICS panel	CD4 CD40L	201
YF-specific CD4 function	Frequency of CD4	Flow cytometry ICS panel	CD4 IFNγ	201
YF-specific CD4 function	Frequency of CD4	Flow cytometry ICS panel	CD4 IL2	201
YF-specific CD4 function	Frequency of CD4	Flow cytometry ICS panel	CD4 IL21	201
YF-specific CD4 function	Frequency of CD4	Flow cytometry ICS panel	CD4 TNFα	201
YF-specific CD4 function	Frequency of CD4	Flow cytometry ICS panel	CD4 CD40L IFNγ	201
YF-specific CD4 function	Frequency of CD4	Flow cytometry ICS panel	CD4 CD40L IL2	201
YF-specific CD4 function	Frequency of CD4	Flow cytometry ICS panel	CD4 CD107a TNFα	201
YF-specific CD4 function	Frequency of CD4	Flow cytometry ICS panel	CD4 IFNγ TNFα	201
YF-specific CD4 function	Frequency of CD4	Flow cytometry ICS panel	CD4 CD40L TNFα	201
YF-specific CD4 function	Frequency of CD4	Flow cytometry ICS panel	CD4 IFNγ IL2	201
YF-specific CD4 function	Frequency of CD5	Flow cytometry ICS panel	CD4 TNFα IL2	201
YF-specific CD4 function	Frequency of CD4	Flow cytometry ICS panel	CD4 Tfh CD40L	201
YF-specific CD4 function	Frequency of CD4	Flow cytometry ICS panel	CD4 Tfh CD40L IFNγ	201
YF-specific CD4 function	Frequency of CD4	Flow cytometry ICS panel	CD4 Tfh IFNγ	201
YF-specific CD8 function	Frequency of CD8	Flow cytometry ICS panel	CD8 IFNγ	201
YF-specific CD8 function	Frequency of CD8	Flow cytometry ICS panel	CD8 CD107a	201
YF-specific CD8 function	Frequency of CD8	Flow cytometry ICS panel	CD8 IFNγ TNFα	201
YF-specific CD8 function	Frequency of CD8	Flow cytometry ICS panel	CD8 IFNγ CD107a	201
YF-specific CD8 function	Frequency of CD8	Flow cytometry ICS panel	CD8 IL2	201
YF-specific CD8 function	Frequency of CD8	Flow cytometry ICS panel	CD8 TNFα	201
YF-specific CD8 function	Frequency of CD8	Flow cytometry ICS panel	CD8 TNFα CD107a	201
YF-specific CD8 function	Frequency of CD8	Flow cytometry ICS panel	CD8 TNFα IL2	201
YF-specific CD8 function	Frequency of CD9	Flow cytometry ICS panel	CD8 CD107a IL2	201
YF-specific CD8 function	Frequency of CD10	Flow cytometry ICS panel	CD8 IFNγ IL2	201
YF-specific CD4 function	Frequency of CD4	Flow cytometry ICS panel	CD4 IFNγ CM	201
YF-specific CD4 function	Frequency of CD4	Flow cytometry ICS panel	CD4 IFNγ EM	201
YF-specific CD4 function	Frequency of CD4	Flow cytometry ICS panel	CD4 IFNγ EMRA	201
YF-specific CD4 function	Frequency of CD4	Flow cytometry ICS panel	CD4 IFNγ Naive	201
YF-specific CD4 function	Frequency of CD4	Flow cytometry ICS panel	CD4 IL2 CM	201
YF-specific CD4 function	Frequency of CD4	Flow cytometry ICS panel	CD4 IL2 EM	201
YF-specific CD4 function	Frequency of CD4	Flow cytometry ICS panel	CD4 IL2 EMRA	201
YF-specific CD4 function	Frequency of CD4	Flow cytometry ICS panel	CD4 IL2 Naive	201
YF-specific CD4 function	Frequency of CD4	Flow cytometry ICS panel	CD4 CD40L IFNγ Naive	201
YF-specific CD4 function	Frequency of CD4	Flow cytometry ICS panel	CD4 CD40L IFNγ EMRA	201
YF-specific CD4 function	Frequency of CD4	Flow cytometry ICS panel	CD4 CD40L IFNγ EM	201
YF-specific CD4 function	Frequency of CD4	Flow cytometry ICS panel	CD4 CD40L IFNγ CM	201
YF-specific CD4 function	Frequency of CD4	Flow cytometry ICS panel	CD4 CD40L IL2 Naive	201
YF-specific CD4 function	Frequency of CD4	Flow cytometry ICS panel	CD4 CD40L IL2 EMRA	201
YF-specific CD4 function	Frequency of CD4	Flow cytometry ICS panel	CD4 CD40L IL2 EM	201
YF-specific CD4 function	Frequency of CD4	Flow cytometry ICS panel	CD4 CD40L IL2 CM	201
YF-specific CD4 function	Frequency of CD4	Flow cytometry ICS panel	CD4 IFNγ TNFα Naive	201
YF-specific CD4 function	Frequency of CD4	Flow cytometry ICS panel	CD4 IFNγ TNFα EMRA	201
YF-specific CD4 function	Frequency of CD4	Flow cytometry ICS panel	CD4 IFNγ TNFα EM	201
YF-specific CD4 function	Frequency of CD4	Flow cytometry ICS panel	CD4 IFNγ TNFα CM	201
YF-specific CD4 function	Frequency of CD4	Flow cytometry ICS panel	CD4 IFNγ IL2 Naive	201
YF-specific CD4 function	Frequency of CD4	Flow cytometry ICS panel	CD4 IFNγ IL2 EMRA	201
YF-specific CD4 function	Frequency of CD4	Flow cytometry ICS panel	CD4 IFNγ IL2 EM	201
YF-specific CD4 function	Frequency of CD4	Flow cytometry ICS panel	CD4 IFNγ IL2 CM	201
YF-specific CD8function	Frequency of CD8	Flow cytometry ICS panel	CD8 IFNγ CM	201
YF-specific CD8function	Frequency of CD8	Flow cytometry ICS panel	CD8 IFNγ EM	201
YF-specific CD8function	Frequency of CD8	Flow cytometry ICS panel	CD8 IFNγ EMRA	201
YF-specific CD8function	Frequency of CD8	Flow cytometry ICS panel	CD8 IFNγ Naive	201
YF-specific CD8function	Frequency of CD8	Flow cytometry ICS panel	CD8 TNFα CM	201
YF-specific CD8function	Frequency of CD8	Flow cytometry ICS panel	CD8 TNFα EM	201
YF-specific CD8function	Frequency of CD8	Flow cytometry ICS panel	CD8 TNFα EMRA	201
YF-specific CD8function	Frequency of CD8	Flow cytometry ICS panel	CD8 TNFα Naive	201
YF-specific CD8function	Frequency of CD8	Flow cytometry ICS panel	CD8 IFNγ TNFα CM	201
YF-specific CD8function	Frequency of CD8	Flow cytometry ICS panel	CD8 IFNγ TNFα EM	201
YF-specific CD8function	Frequency of CD8	Flow cytometry ICS panel	CD8 IFNγ TNFα EMRA	201
YF-specific CD8function	Frequency of CD8	Flow cytometry ICS panel	CD8 IFNγ TNFα Naive	201
