# Supplementary material for: Basal T cell activation predicts yellow fever vaccine response independently of cytomegalovirus infection and sex-related immune variations
Source: Cell Rep Med. 2025 Feb 11;6(2):101946. doi: 10.1016/j.xcrm.2025.101946 (PMC11866508; doi:10.1016/j.xcrm.2025.101946)
Supplement: Table S2. Excel file containing the results of the linear model in fold change and slope units, related to Figures 1, 2, 5, 7, S3, and S4 [file mmc3.xlsx]

## Sheet: SexCMVAgeBaseline
newnames	unit	NonGenVariable	Intercept	Slope	Slope CI 2.5%	Slope CI 97.5%	Fold Change	Fold Change CI 2.5%	Fold Change CI 97.5%	pvalue	qvalues
Eotaxin	ng/ml	SEX	4.32169	-0.522913	-0.670096	-0.377701	0.879003	0.844946	0.912603	7.29478e-12	5.84312e-09
CCL2	ng/ml	SEX	4.42813	-0.271847	-0.451209	-0.0981116	0.938609	0.898104	0.977844	0.00210511	0.0306581
MIF	ng/ml	SEX	10.1524	-0.234588	-0.401316	-0.0645738	0.976893	0.960471	0.99364	0.00725545	0.0635401
TNFa	ng/ml	SEX	3.64597	-0.207851	-0.382166	-0.0382681	0.942992	0.895181	0.989504	0.0161982	0.0968267
CXCL13	ng/ml	SEX	4.82163	0.272441	0.101224	0.445697	1.0565	1.02099	1.09244	0.00186765	0.0299197
CRP	mg/dl	SEX	0.100225	0.0154979	0.00849182	0.0240603	1.15463	1.08473	1.24006	1.51199e-06	0.000134567
IgM	mg/ml	SEX	1.15795	0.373522	0.200567	0.564846	1.32257	1.17321	1.4878	8.85156e-06	0.000480819
WBC	Cell concentration in blood	SEX	5.27857	0.63359	0.250333	1.05064	1.12003	1.04742	1.19904	0.000934651	0.0186374
Neutrophils	Cell concentration in blood	SEX	2.67197	0.370424	0.0852916	0.685041	1.13863	1.03192	1.25638	0.00993139	0.072185
Lymphocytes	Cell concentration in blood	SEX	1.94575	0.261045	0.108728	0.427116	1.13416	1.05588	1.21951	0.000581738	0.0141204
CD3	Cell concentration in blood	SEX	1.48791	0.268082	0.129921	0.420646	1.18017	1.08732	1.28271	8.17798e-05	0.0036392
CD4 CD27-CD45RA+	Cell concentration in blood	SEX	0.00850842	0.00552781	0.00235241	0.00988498	1.64969	1.27648	2.16179	0.000132397	0.0053025
CD4 EMRA EMRA27	Cell concentration in blood	SEX	0.0418853	0.0197284	0.00545776	0.0432447	1.47101	1.1303	2.03246	0.00300987	0.0401818
CD4 EMRA EMRA27-	Cell concentration in blood	SEX	0.00563746	0.00375927	0.00127957	0.00738588	1.66684	1.22698	2.31014	0.00102863	0.0193466
cDC1 Siglec1	MFI	SEX	732.996	265.452	57.9634	530.834	1.36215	1.07908	1.7242	0.00952363	0.072185
cDC2 Siglec1	MFI	SEX	942.387	560.52	308.417	889.926	1.59479	1.32727	1.94433	3.58646e-07	5.7455e-05
DC3 Siglec1	MFI	SEX	977.256	568.758	303.749	933.807	1.582	1.31082	1.95554	5.17077e-07	6.90298e-05
monocyte 1 Siglec1	MFI	SEX	1552.18	805.517	499.51	1222.47	1.51896	1.32181	1.78758	1.08546e-10	4.34728e-08
monocytes int Siglec1	MFI	SEX	1184.02	810.077	408.657	1361.08	1.68418	1.34514	2.14955	3.24292e-06	0.000259758
CD56+CD3- (NK)	Frequency of lymphocytes	SEX	9.13172	-1.72905	-2.66326	-0.675109	0.810655	0.708351	0.92607	0.00205255	0.0304466
NK CD16+	Frequency of NK	SEX	81.8352	-3.20688	-5.59825	-0.886131	0.960813	0.931591	0.989172	0.00668181	0.0608197
NK CD56 bright	Frequency of NK	SEX	4.01387	1.15084	0.440572	1.96785	1.28672	1.10976	1.49026	0.000953976	0.0186374
NK CD56 bright Ki67+	Frequency of NK	SEX	0.392523	0.0848135	0.0148787	0.167461	1.21607	1.03791	1.42663	0.0156534	0.0946594
CD3	Frequency of lymphocytes	SEX	66.4954	3.0966	0.851103	5.27188	1.04657	1.0128	1.07928	0.00745664	0.0635401
CD4	Frequency of lymphocytes	SEX	32.4994	4.50153	2.13143	6.84905	1.13851	1.06558	1.21074	0.000247875	0.00763645
CD4 CCR6+	Frequency of CD4	SEX	9.53925	-1.83552	-3.05655	-0.509193	0.807583	0.679582	0.946621	0.00772857	0.064476
CD4 CD38+	Frequency of CD4	SEX	9.37539	1.29962	0.30746	2.34526	1.13862	1.03279	1.25015	0.00984759	0.072185
CD4 CXCR5+ (ctfh)	Frequency of CD4	SEX	6.27674	-1.02506	-1.70061	-0.303012	0.836689	0.729061	0.951725	0.00623053	0.0587136
CD4 ctfh CCR4+	Frequency of CD4	SEX	2.31878	-0.394273	-0.634754	-0.130727	0.829965	0.726256	0.943622	0.00427825	0.0469436
CD4 ctfh CCR4+ Ki67+	Frequency of CD4	SEX	0.138289	-0.0241293	-0.0396308	-0.00633162	0.825515	0.71342	0.954214	0.00964117	0.072185
CD4 ctfh CCR6+	Frequency of CD4	SEX	1.81087	-0.394125	-0.649302	-0.10797	0.782356	0.641442	0.940376	0.00833568	0.0667688
CD4 ctfh CXCR3-CCR6-	Frequency of CD4	SEX	2.9049	-0.448023	-0.710652	-0.162495	0.84577	0.755361	0.944062	0.00278886	0.0378623
CD4 CXCR5+ CXCR3-CCR6-CCR4+ (cTfh Th2)	Frequency of CD4	SEX	0.811072	-0.153695	-0.238095	-0.0596298	0.810504	0.706444	0.92648	0.00205258	0.0304466
CD4 ctfh Ki67+	Frequency of CD4	SEX	0.204611	-0.0323387	-0.0540228	-0.0071703	0.84195	0.735973	0.964956	0.0138182	0.0907243
CD4 ctfh PD1+ICOS-	Frequency of CD4	SEX	0.654476	-0.227027	-0.335735	-0.0986628	0.653116	0.487017	0.849249	0.00110703	0.020153
CD4 ctfh PD1+ICOS- Ki67+	Frequency of CD4	SEX	0.0148928	-0.00337365	-0.00561944	-0.000712404	0.773471	0.622673	0.952164	0.015166	0.0934461
CD4 CXCR5+ CXCR3+CCR6- (cTfh Th1) Ki67+	Frequency of CD4	SEX	0.0281074	-0.00732059	-0.0116937	-0.00225316	0.73955	0.583965	0.919838	0.0061524	0.0587136
CD4 CXCR5+ CXCR3-CCR6+ (cTfh Th17)	Frequency of CD4	SEX	0.865811	-0.240656	-0.375751	-0.0853767	0.722046	0.566012	0.901391	0.0034708	0.0429767
CD4 CXCR5+ CXCR3-CCR6+ (cTfh Th17) CD38+	Frequency of CD4	SEX	0.0613878	-0.0127054	-0.0208793	-0.00326223	0.793031	0.659879	0.946859	0.0101834	0.072185
CD4 CXCR3+	Frequency of CD4	SEX	9.37906	-1.96104	-3.25257	-0.572572	0.790913	0.65321	0.938952	0.00651954	0.0600248
CD4 CXCR3+ Ki67+	Frequency of CD4	SEX	0.207087	-0.0493095	-0.0800644	-0.0128666	0.76189	0.613378	0.937869	0.0100737	0.072185
CD4 PD1+TCF1+	Frequency of CD4	SEX	7.9338	-1.42677	-2.32543	-0.454143	0.820166	0.706896	0.942759	0.00489761	0.0502947
CD4 CXCR3+CCR6- (Th1)	Frequency of CD4	SEX	5.3369	-1.06654	-1.77762	-0.283644	0.800157	0.666918	0.946852	0.00881336	0.0688662
CD4 CXCR3+CCR6- (Th1) Ki67+	Frequency of CD4	SEX	0.0905573	-0.0263411	-0.040395	-0.00952264	0.709122	0.553929	0.894844	0.0034875	0.0429767
CD4 CXCR3+CCR6+ (Th1-17)	Frequency of CD4	SEX	1.95574	-0.651341	-0.997792	-0.232301	0.666959	0.489813	0.881221	0.00374057	0.0440617
CD4 Fosp3+CD127-CD25+ (Treg)	Frequency of CD4	SEX	3.99731	-0.710557	-1.00101	-0.409454	0.822241	0.749579	0.897568	9.0041e-06	0.000480819
CD4 Fosp3+CD127-CD25+ (Treg) CCR4+	Frequency of CD4	SEX	1.63265	-0.266444	-0.411647	-0.110459	0.836803	0.747865	0.932343	0.00117511	0.020917
CD4 Fosp3+CD127-CD25+ (Treg) CCR4+ Ki67+	Frequency of CD4	SEX	0.133207	-0.0250022	-0.0399487	-0.00806668	0.812306	0.700101	0.939443	0.00507669	0.0508303
CD4 Fosp3+CD127-CD25+ (Treg) CXCR3-CCR6-	Frequency of CD4	SEX	3.52526	-0.472683	-0.715719	-0.221647	0.865915	0.796974	0.937126	0.000314574	0.00933236
CD4 Fosp3+CD127-CD25+ (Treg) CXCR3-CCR6- Ki67+	Frequency of CD4	SEX	0.147591	-0.027159	-0.0434466	-0.00875511	0.815984	0.705627	0.94068	0.00506831	0.0508303
CD4 Fosp3+CD127-CD25+ CXCR3+CCR6- (Treg-Th1)	Frequency of CD4	SEX	0.166738	-0.056875	-0.081543	-0.0275961	0.658896	0.510951	0.834494	0.000427517	0.0118083
CD4 Fosp3+CD127-CD25+ CXCR3+CCR6- (Treg-Th1) Ki67+	Frequency of CD4	SEX	0.00687878	-0.00244659	-0.00368596	-0.000877238	0.644328	0.464155	0.872472	0.00401618	0.0459566
CD4 Fosp3+CD127-CD25+ CXCR3-CCR6+ (Treg-Th17)	Frequency of CD4	SEX	0.384046	-0.123768	-0.175814	-0.0632366	0.677726	0.542206	0.835341	0.000211517	0.00683217
CD4 Fosp3+CD127-CD25+ CXCR3-CCR6+ (Treg-Th17) Ki67+	Frequency of CD4	SEX	0.0519572	-0.0111815	-0.0179237	-0.00341076	0.784794	0.65503	0.934355	0.00633128	0.0589692
CD4 Fosp3+CD127-CD25+ CXCR3+CCR6+ (Treg-Th1-17)	Frequency of CD4	SEX	0.0501116	-0.0182742	-0.02747	-0.00652648	0.635329	0.451823	0.869761	0.004147	0.0461353
CD4 Fosp3+CD127-CD25+ CXCR3+CCR6+ (Treg-Th1-17) Ki67+	Frequency of CD4	SEX	0.00979272	-0.00329809	-0.00513332	-0.00096766	0.66321	0.475803	0.901186	0.00804635	0.0653809
CD8 CD38+	Frequency of CD8	SEX	4.23293	0.917921	0.17009	1.80024	1.21685	1.04018	1.42529	0.0143457	0.093033
CD8 CD57-PD1+	Frequency of CD8	SEX	7.00079	-1.21875	-2.09255	-0.249659	0.825913	0.701098	0.964338	0.0151382	0.0934461
CD8 CD57-PD1-	Frequency of CD8	SEX	85.7499	2.4696	0.475739	4.41939	1.0288	1.00555	1.05154	0.0157175	0.0946594
CD8 CD127+CD57-	Frequency of CD8	SEX	33.9508	6.00697	2.02777	9.92748	1.17693	1.05973	1.29241	0.00338584	0.0429767
CD8 PD1+CD56-	Frequency of CD8	SEX	9.22894	-1.72059	-2.80245	-0.526837	0.813565	0.696342	0.942915	0.00582739	0.0569236
CD8 CD127-CD57-	Frequency of CD8	SEX	59.4135	-5.42508	-9.68607	-1.00711	0.908689	0.836972	0.983049	0.0167528	0.0979489
NK CD56bright	Cell concentration in blood	SEX	0.00640552	0.00135324	0.000409305	0.00240608	1.21126	1.0639	1.37563	0.00413293	0.0461353
CD4	Cell concentration in blood	SEX	0.600412	0.170788	0.100654	0.246425	1.28445	1.16764	1.41043	7.54759e-07	8.6366e-05
CD4 CCR4+	Cell concentration in blood	SEX	0.124982	0.027118	0.0124319	0.0433738	1.21698	1.09947	1.34704	0.000179876	0.0066391
CD4 CD38+	Cell concentration in blood	SEX	0.0510877	0.0244988	0.0150185	0.034964	1.47954	1.29398	1.68439	7.1091e-08	1.89813e-05
CD4 CD38+ Ki67+	Cell concentration in blood	SEX	0.00263772	0.000577744	0.000221544	0.000978319	1.21903	1.08399	1.3709	0.00103858	0.0193466
CD4 CD45RA+CCR7+CD95- (Naive)	Cell concentration in blood	SEX	0.348619	0.116839	0.0635467	0.176255	1.33515	1.18228	1.50558	5.86351e-06	0.00039139
CD4 CD45RA+CCR7+CD95- (Naive) Ki67+	Cell concentration in blood	SEX	0.000151239	6.29559e-05	2.70241e-05	0.000107016	1.41627	1.17868	1.7076	0.000213239	0.00683217
CD4 CD127+CD57-	Cell concentration in blood	SEX	0.262266	0.114739	0.0667033	0.166755	1.43749	1.25434	1.63582	1.08032e-06	0.000108167
CD4 CD127+CD57- Ki67+	Cell concentration in blood	SEX	0.000735517	0.000359084	0.000162572	0.000579365	1.48821	1.22103	1.7877	0.000182347	0.0066391
CD4 CXCR5+ (cTfh) CD38+	Cell concentration in blood	SEX	0.0023581	0.000484506	9.58979e-05	0.000917538	1.20546	1.04067	1.3891	0.0134125	0.090312
CD4 CXCR3-CCR6-CCR4+ (Th2)	Cell concentration in blood	SEX	0.0764494	0.0235111	0.0128102	0.035714	1.30754	1.16756	1.46716	4.17974e-06	0.000304361
CD4 CXCR3-CCR6-CCR4+ (Th2) Ki67+	Cell concentration in blood	SEX	0.00187697	0.000452041	0.00018769	0.000752157	1.24084	1.1	1.40073	0.000492056	0.0127141
CD4 CD45RA-CCR7- (EM)	Cell concentration in blood	SEX	0.0865951	0.0249104	0.00847624	0.042514	1.28766	1.09788	1.49095	0.00259353	0.0364459
CD4 CD45RA+CCR7- (EMRA)	Cell concentration in blood	SEX	0.0291579	0.011387	0.00337102	0.0217601	1.39053	1.11561	1.74628	0.00326858	0.042228
CD4 CD45RA+CCR7- (EMRA)Ki67+	Cell concentration in blood	SEX	0.000383719	0.000114828	3.38388e-05	0.000213434	1.29925	1.08819	1.55623	0.00383478	0.0445168
CD4 Ki67+	Cell concentration in blood	SEX	0.00647882	0.00117325	0.000477154	0.00194674	1.18109	1.07365	1.30048	0.000669378	0.0151613
CD4 CXCR3-CCR6+ (Th17) Ki67+	Cell concentration in blood	SEX	0.00144185	0.000224753	5.06549e-05	0.000423799	1.15588	1.03513	1.29393	0.0100541	0.072185
CD4 PD1-TCF1+	Cell concentration in blood	SEX	0.40181	0.10322	0.0415667	0.168884	1.25689	1.10345	1.42031	0.000864565	0.0182241
CD4 PD1-TCF1+ Ki67+	Cell concentration in blood	SEX	0.000827881	0.000200093	3.5409e-05	0.000392531	1.24169	1.04277	1.47414	0.0155461	0.0946594
CD4 PD1-TCF1-	Cell concentration in blood	SEX	0.171391	0.0632611	0.0266247	0.10404	1.3691	1.15534	1.60703	0.000459333	0.0122642
CD4 PD1-TCF1- Ki67+	Cell concentration in blood	SEX	0.00153707	0.000457295	0.000187791	0.000748463	1.29751	1.12217	1.48694	0.000681407	0.0151613
CD4 Tbet+Eomes+ Ki67+	Cell concentration in blood	SEX	0.00102831	0.000226952	7.35874e-05	0.000405381	1.2207	1.07156	1.39422	0.00272422	0.0376225
CD4 Fosp3+CD127-CD25+ CXCR3-CCR6-CCR4+ (Treg-Th2)	Cell concentration in blood	SEX	0.00694395	0.00130339	0.00031299	0.00240639	1.1877	1.04507	1.34655	0.00885546	0.0688662
CD8 CD38+	Cell concentration in blood	SEX	0.0136328	0.00520111	0.00179724	0.00949758	1.38151	1.13183	1.69667	0.00145232	0.0247513
CD8 CD57-PD1-	Cell concentration in blood	SEX	0.299142	0.0462796	0.00986832	0.0865077	1.15471	1.03299	1.28919	0.0117482	0.0818288
CD8 CD127+CD57-	Cell concentration in blood	SEX	0.103742	0.0350869	0.0118673	0.0604299	1.33821	1.11439	1.5825	0.0025314	0.0362081
CD8 PD1-CD56-	Cell concentration in blood	SEX	0.290853	0.0475761	0.0108065	0.088578	1.16357	1.03715	1.30455	0.0101401	0.072185
CD19 IgD-	Frequency of CD19	SEX	27.8793	4.93348	1.83291	8.25373	1.17696	1.06574	1.29605	0.00156373	0.0260947
CD19 IgD-CD27+CD21+ (RM)	Frequency of CD19	SEX	16.4682	3.44424	1.09392	5.95787	1.20914	1.06643	1.36178	0.00367406	0.0439242
CD19 IgD-CD27- (DN)	Frequency of CD19	SEX	60.933	-4.54779	-8.13359	-1.17678	0.925364	0.866516	0.980687	0.00780795	0.064476
CD19 IgD+CD27- (Naive) CD24-CD10-	Frequency of CD19	SEX	49.6967	-4.12449	-7.50203	-0.820512	0.917007	0.849044	0.98349	0.0144252	0.093033
CD19 CD27+ (Memory)	Frequency of CD19	SEX	29.7139	3.89108	0.788039	7.14442	1.13095	1.02652	1.24044	0.0136426	0.090312
CD19 CD27+ IgM- (Memory switched)	Frequency of CD19	SEX	17.1414	3.19598	0.960702	5.61765	1.18645	1.05605	1.32772	0.00451514	0.0488734
CD19 CD27+ IgM- IgG+ (Memory IgG switched)	Frequency of CD19	SEX	8.93466	2.22964	0.783262	3.82037	1.24955	1.08767	1.42759	0.00202792	0.0304466
CD19 TACI+ CD27+	Frequency of CD19	SEX	30.1257	4.24996	0.863932	7.79315	1.14107	1.02868	1.25869	0.0135731	0.090312
CD19 CD20+BAFFR-	Cell concentration in blood	SEX	0.00675846	0.00318876	0.000839361	0.00641328	1.47182	1.12419	1.94893	0.00477222	0.0496434
CD19 CXCR5-	Cell concentration in blood	SEX	0.030341	0.011565	0.00413393	0.0203158	1.38117	1.13625	1.66958	0.00143949	0.0247513
CD19 IgD-	Cell concentration in blood	SEX	0.0295279	0.0102495	0.00453042	0.0169288	1.34711	1.15343	1.57332	0.000202611	0.00683217
CD19 IgD-CD27-CD21+ (AM)	Cell concentration in blood	SEX	0.00460695	0.00145874	0.000369815	0.0027576	1.31664	1.08027	1.59857	0.00687877	0.0619089
CD19 IgD-CD27-CD21+ (IM)	Cell concentration in blood	SEX	0.00490847	0.00142672	0.000401186	0.00267438	1.29067	1.08173	1.54485	0.0046778	0.0493015
CD19 IgD-CD27-CD21+ (IM) Ki67+	Cell concentration in blood	SEX	8.48119e-05	3.76032e-05	9.18486e-06	7.30161e-05	1.44337	1.1083	1.86092	0.00712983	0.0634555
CD19 IgD-CD27+CD21+ (RM)	Cell concentration in blood	SEX	0.0185935	0.00722081	0.00297489	0.0120198	1.38835	1.16	1.64645	0.000529416	0.0132519
CD19 IgD-CD71+	Cell concentration in blood	SEX	0.00579206	0.00141899	0.000349147	0.00268621	1.24499	1.06028	1.46377	0.00764494	0.0644589
CD19 IgD-CD71+CD20+ (ABC)	Cell concentration in blood	SEX	0.00439909	0.00118931	0.000329126	0.00221529	1.27035	1.07482	1.50358	0.00515529	0.0509801
CD19 CD27+ (Memory)	Cell concentration in blood	SEX	0.0327081	0.00965711	0.00348344	0.0165888	1.29525	1.1065	1.50718	0.0016046	0.0262304
CD19 CD27+IgD- IgM+ (Memory pre-switched)	Cell concentration in blood	SEX	0.0083528	0.00231978	0.000517707	0.00434433	1.27772	1.06198	1.5201	0.0104161	0.0731866
CD19 CD27+ IgM- (Memory switched)	Cell concentration in blood	SEX	0.0188288	0.00661235	0.00263378	0.0112011	1.35118	1.13988	1.59489	0.000668434	0.0151613
CD19 CD27+ IgM- IgG+ (Memory IgG switched)	Cell concentration in blood	SEX	0.00951557	0.00405991	0.00170199	0.00685488	1.42666	1.17886	1.72039	0.000343204	0.00981809
CD19 CD27+ IgM- IgG+ (Memory IgG switched) Ki67+	Cell concentration in blood	SEX	0.000467865	0.000138649	3.46432e-05	0.000260412	1.29634	1.07405	1.5566	0.00739105	0.0635401
CD19 IgD-CD27+CD21+ (RM)	Cell concentration in blood	SEX	0.0271703	0.00786777	0.00211859	0.0143638	1.28957	1.07797	1.52866	0.0061861	0.0587136
CD19 IgD-CD27+CD21+ (RM) CD38+	Cell concentration in blood	SEX	0.00509852	0.00167199	0.000293122	0.00338171	1.32794	1.05749	1.66327	0.0150407	0.0934461
CD19 TACI+ CD27+	Cell concentration in blood	SEX	0.0347768	0.0105287	0.003675	0.0181948	1.30275	1.10567	1.52319	0.0019917	0.0304466
CD19 CD138	Cell concentration in blood	SEX	0.000636114	0.000216272	3.8391e-05	0.000441064	1.33999	1.06035	1.69337	0.0145183	0.093033
CD19 CD138 CXCR4-	Cell concentration in blood	SEX	0.000177682	9.42193e-05	1.56255e-05	0.000202585	1.53027	1.08794	2.14015	0.0149839	0.0934461
CD19 CD138 CXCR5-	Cell concentration in blood	SEX	0.000412218	0.000113722	1.94509e-05	0.000221537	1.27588	1.04719	1.53743	0.0166061	0.0978053
CD19 CD138 IgM	Cell concentration in blood	SEX	4.50692e-05	1.72587e-05	3.08633e-06	3.43506e-05	1.38294	1.06848	1.76218	0.0148192	0.0934461
CD19 CD138 Ki67+	Cell concentration in blood	SEX	0.00042784	0.000161467	2.99622e-05	0.000326044	1.3774	1.07003	1.76207	0.01351	0.090312
CD19 IgD-CD27- (DN)	Cell concentration in blood	SEX	0.00622895	0.00171026	0.000418936	0.00329858	1.27457	1.06726	1.52956	0.0073484	0.0635401
CD19 IgD-CD27- (DN) CXCR5-	Cell concentration in blood	SEX	0.00271465	0.00141396	0.000296108	0.00291913	1.52086	1.10908	2.07532	0.00969	0.072185
CD19 IgD-CD27- CD21+CXCR5+ (DN1)	Cell concentration in blood	SEX	0.00382457	0.00109597	0.000218686	0.00216361	1.28656	1.05718	1.56571	0.0121655	0.0840049
CD19 IgD-CD27- CD21+CXCR5+ (DN1) IgM+	Cell concentration in blood	SEX	0.000665512	0.000265682	5.8e-05	0.000529216	1.39921	1.08715	1.7952	0.00948159	0.072185
CD19 IgD-CD27- (DN) IgM+	Cell concentration in blood	SEX	0.00110796	0.000433637	0.000120972	0.000820944	1.39138	1.10918	1.74095	0.00460024	0.0491306
Eotaxin	ng/ml	AGE	4.32169	0.0211068	0.00740741	0.0347911	1.00488	1.00171	1.00805	0.00267884	0.0894064
APRIL	ng/ml	AGE	15.4715	0.0184429	0.00742072	0.0294572	1.00119	1.00048	1.0019	0.00113199	0.0451457
CD8 IL2 naive	Frequency of CD8	AGE	0.0115682	-0.000599342	-0.000875074	-0.000317228	0.948191	0.924355	0.972578	5.17822e-05	0.00460862
CD4 CCR4+	Frequency of CD4	AGE	21.0747	0.305156	0.140155	0.471569	1.01448	1.00665	1.02238	0.000318594	0.0170129
CD4 CD38+	Frequency of CD4	AGE	9.37539	-0.261741	-0.356105	-0.166837	0.972082	0.962017	0.982205	1.66922e-07	4.4568e-05
CD4 CD45RA-CCR7- (EM)	Frequency of CD4	AGE	14.7449	0.306854	0.109528	0.504959	1.02081	1.00743	1.03425	0.00242668	0.0845119
CD4 Fosp3+CD127-CD25+ (Treg) CCR4+	Frequency of CD4	AGE	1.63265	0.0261784	0.0089331	0.0435411	1.01603	1.00547	1.02667	0.00304201	0.097466
CD8 CD38+	Frequency of CD8	AGE	4.23293	-0.104851	-0.169464	-0.0391582	0.97523	0.959965	0.990749	0.00198551	0.0722907
CD8 CD45RA+CCR7+CD95- (Naive)	Frequency of CD8	AGE	70.6892	-0.905192	-1.30569	-0.504581	0.987195	0.981529	0.992862	1.35706e-05	0.002174
CD8 CD45RA-CCR7- (EM)	Frequency of CD8	AGE	12.8142	0.555261	0.274122	0.83729	1.04333	1.02139	1.06534	0.000128847	0.0103206
CD8 Tbet+Eomes+	Frequency of CD8	AGE	16.155	0.607416	0.31675	0.899603	1.0376	1.01961	1.05569	5.16242e-05	0.00460862
CD4 CD38+	Cell concentration in blood	AGE	0.0510877	-0.00187299	-0.00260057	-0.00113724	0.963338	0.949096	0.977739	1.3259e-06	0.000265511
CD8 CD38+	Cell concentration in blood	AGE	0.0136328	-0.000570921	-0.000821627	-0.000314555	0.958122	0.939732	0.976927	2.273e-05	0.00260096
CD8 CD45RA+CCR7+CD95- (Naive)	Cell concentration in blood	AGE	0.290594	-0.010149	-0.0136628	-0.00660192	0.965075	0.952983	0.977281	6.75529e-08	3.58086e-05
CD8 CD45RA+CCR7+CD95- (Naive) Ki67+	Cell concentration in blood	AGE	0.000337767	-1.23718e-05	-1.95733e-05	-5.00743e-06	0.963372	0.942051	0.985175	0.00118359	0.0451457
CD8 CD57-CD56-	Cell concentration in blood	AGE	0.312816	-0.00587494	-0.00931721	-0.00239757	0.981219	0.970215	0.992336	0.00106183	0.0447644
CD8 CD57-PD1-	Cell concentration in blood	AGE	0.299142	-0.00645962	-0.00978254	-0.0031024	0.978406	0.967298	0.989629	0.000206923	0.0138121
CD8 PD1-TCF1+	Cell concentration in blood	AGE	0.190783	-0.00544567	-0.0082419	-0.00262389	0.971456	0.9568	0.986247	0.000196785	0.0138121
CD8 PD1-CD56-	Cell concentration in blood	AGE	0.290853	-0.00636286	-0.00967916	-0.00300942	0.978123	0.966721	0.989653	0.000252568	0.0155621
CD8 TCF1+	Cell concentration in blood	AGE	0.193862	-0.00460085	-0.0071175	-0.00206227	0.976267	0.963286	0.989362	0.000456173	0.0214938
CD8 TCF1+Tbet-	Cell concentration in blood	AGE	0.179137	-0.0048244	-0.00738301	-0.00224497	0.973069	0.958786	0.987468	0.000301379	0.0170129
IL18	ng/ml	GlobalHH5	5.28097	-0.198452	-0.374158	-0.0286195	0.962421	0.92915	0.994581	0.0218388	0.0988299
CXCL11	ng/ml	GlobalHH5	2.92345	0.163308	0.0531053	0.279965	1.05586	1.01817	1.09577	0.00338749	0.0180892
Lymphocytes	Cell concentration in blood	GlobalHH5	1.94575	0.377509	0.217845	0.551523	1.19402	1.11196	1.28345	1.34349e-06	1.14483e-05
CD3	Cell concentration in blood	GlobalHH5	1.48791	0.294558	0.157954	0.444996	1.19797	1.10616	1.29907	1.07753e-05	7.99166e-05
CD4 CD27-CD45RA+	Cell concentration in blood	GlobalHH5	0.00850842	0.00665783	0.00334357	0.0111488	1.7825	1.39297	2.31032	5.05462e-06	3.85595e-05
CD8 CD45RA+CD27-	Cell concentration in blood	GlobalHH5	0.0352075	0.0595155	0.0388659	0.0870678	2.69042	2.10391	3.47299	1.64232e-13	3.05929e-12
CD4 EM1 (CD45RA-CCR7-CD27-)	Cell concentration in blood	GlobalHH5	0.0258558	0.0217136	0.0115942	0.0329087	1.8398	1.44842	2.27278	1.2544e-05	9.13434e-05
CD4 E (CD45RA+CCR7-CD27-)	Cell concentration in blood	GlobalHH5	0.00563746	0.00513652	0.00235994	0.00915395	1.91114	1.41862	2.62377	1.99747e-05	0.000140349
CD8 EM2 (CD45RA-CCR7-CD27+)	Cell concentration in blood	GlobalHH5	0.0361378	0.0141233	0.00280904	0.0270421	1.39082	1.07773	1.7483	0.0131289	0.0629716
CD8 EM1 (CD45RA-CCR7-CD27-)	Cell concentration in blood	GlobalHH5	0.0143745	0.0234397	0.0135402	0.0361772	2.63064	1.94196	3.51676	2.54715e-08	2.72036e-07
CD8 pE (CD45RA+CCR7-CD27+)	Cell concentration in blood	GlobalHH5	0.0306263	0.0112594	0.00270682	0.022585	1.36764	1.08838	1.73744	0.00718381	0.0366511
CD8 E (CD45RA+CCR7-CD27-)	Cell concentration in blood	GlobalHH5	0.0140246	0.0328139	0.0201911	0.0504154	3.33974	2.43969	4.59478	4.69731e-12	6.3772e-11
pDC CD86	MFI	GlobalHH5	3585.22	-150.079	-254.886	-37.1757	0.95814	0.928906	0.989631	0.0104024	0.050807
tDC HLADR	MFI	GlobalHH5	178637	-19821.3	-35622.7	-3449.26	0.889041	0.800586	0.980691	0.0183773	0.0845987
pDC HLADR	MFI	GlobalHH5	89826.6	-12789.6	-21705	-3440.96	0.857619	0.758368	0.961693	0.00813993	0.0407505
CD8 CD107a+ CCR7+CD45RA- (CM)	Frequency of CD8	GlobalHH5	0.00893463	-0.00287175	-0.00437684	-0.000869648	0.678581	0.510126	0.902665	0.00798491	0.0402258
CD8 CD107a+ CCR7+CD45RA+ (Naive)	Frequency of CD8	GlobalHH5	0.209883	-0.103236	-0.1239	-0.0756204	0.508129	0.40967	0.639703	1.61642e-07	1.50552e-06
CD8 IFNg CCR7+CD45RA+ (Naive)	Frequency of CD8	GlobalHH5	0.00792681	-0.00252976	-0.00390731	-0.000711048	0.68086	0.507077	0.910298	0.00956901	0.0473135
CD8 IL2 CCR7-CD45RA+ (EMRA)	Frequency of CD8	GlobalHH5	0.000209897	0.000149914	4.70524e-05	0.000296866	1.71423	1.22417	2.41434	0.00174883	0.00959462
CD8 TNFa CCR7-CD45RA+ (EMRA)	Frequency of CD8	GlobalHH5	0.00305782	0.00203294	0.000537934	0.00414953	1.66483	1.17592	2.35702	0.0042635	0.0224675
CD3	Frequency of Lymphocytes	GlobalHH5	66.4954	3.21554	1.00236	5.36059	1.04836	1.01507	1.08062	0.00490031	0.0256546
CD4 CD38+	Frequency of CD4	GlobalHH5	9.37539	-1.20684	-2.04996	-0.312935	0.871276	0.781346	0.966622	0.00900766	0.0448145
CD4 CD57+CD127-	Frequency of CD4	GlobalHH5	0.0506842	0.200589	0.135797	0.287892	4.95763	3.67928	6.68013	2.28913e-21	1.07859e-19
CD4 CD57+CD127- Ki67+	Frequency of CD4	GlobalHH5	0.00707362	0.008509	0.00479726	0.0133813	2.20292	1.67819	2.89172	3.47892e-08	3.61898e-07
CD4 CXCR5+ (cTfh) CXCR3-CCR6-	Frequency of CD4	GlobalHH5	2.9049	-0.358244	-0.624918	-0.0688338	0.876676	0.784874	0.976304	0.0164602	0.077103
CD4 CD45RA+CCR7- (EMRA)	Frequency of CD4	GlobalHH5	5.08748	2.10063	0.760993	3.78559	1.4129	1.14958	1.7441	0.00103348	0.00587102
CD4 CD127+CD57+	Frequency of CD4	GlobalHH5	0.0080659	0.0897849	0.0636246	0.124857	12.1314	8.88809	16.4795	2.59454e-35	6.92741e-33
CD4 CD127+CD57+ Ki67+	Frequency of CD4	GlobalHH5	0.000417756	0.00105922	0.000621447	0.0016687	3.5355	2.48758	4.99445	4.95768e-11	6.10939e-10
CD4 PD1-TCF1+	Frequency of CD4	GlobalHH5	61.4098	-5.64822	-9.05072	-2.30694	0.908024	0.852618	0.962434	0.000947913	0.00546243
CD4 PD1+TCF1-	Frequency of CD4	GlobalHH5	6.56308	3.07078	2.02188	4.18655	1.46789	1.30807	1.63789	3.04974e-09	3.39284e-08
CD4 Tbet+Eomes+	Frequency of CD4	GlobalHH5	2.41524	1.57986	1.04347	2.20427	1.65412	1.43204	1.91265	4.40487e-11	5.51298e-10
CD4 Tbet+Eomes+ Ki67+	Frequency of CD4	GlobalHH5	0.170959	0.0388204	0.0107889	0.0719403	1.22707	1.06311	1.4208	0.00517119	0.0268969
CD4 Tbet High	Frequency of CD4	GlobalHH5	0.320154	1.76523	1.28204	2.39413	6.51369	5.00445	8.47807	3.37284e-32	4.50274e-30
CD4 Tbet High Ki67+	Frequency of CD4	GlobalHH5	0.0288652	0.0495669	0.0307457	0.073948	2.71719	2.06515	3.56184	2.33011e-11	3.1107e-10
CD8	Frequency of Lymphocytes	GlobalHH5	20.2096	4.17133	2.41707	6.00476	1.2064	1.1196	1.29712	2.42885e-06	1.96516e-05
CD8 CD45RA+CCR7+CD95- (Naive)	Frequency of CD8	GlobalHH5	70.6892	-11.366	-15.2319	-7.48753	0.839211	0.784523	0.894078	2.86818e-08	3.02291e-07
CD8 CD45RA+CCR7+CD95- (Naive) Ki67+	Frequency of CD8	GlobalHH5	0.10062	-0.0308266	-0.043574	-0.015055	0.693633	0.566944	0.850377	0.000517223	0.0031386
CD8 CD57+CD56+	Frequency of CD8	GlobalHH5	0.413485	1.65494	1.12852	2.33791	5.00241	3.72929	6.65416	5.50735e-20	2.32178e-18
CD8 CD57+CD56+ Ki67+	Frequency of CD8	GlobalHH5	0.0072011	0.0209594	0.0129614	0.0317074	3.91058	2.79992	5.40313	6.60431e-13	1.05801e-11
CD8 CD57+CD56-	Frequency of CD8	GlobalHH5	2.61736	3.86903	2.68575	5.2696	2.47822	2.02613	3.01333	4.84503e-15	1.10882e-13
CD8 CD57+CD56- Ki67+	Frequency of CD8	GlobalHH5	0.0716509	0.0601	0.0334149	0.0931448	1.83879	1.46636	2.29998	3.54739e-07	3.15718e-06
CD8 CD57+PD1+	Frequency of CD8	GlobalHH5	2.20292	0.648049	0.090118	1.30965	1.29418	1.04091	1.59451	0.0210206	0.0956676
CD8 CD57+PD1-	Frequency of CD8	GlobalHH5	1.58866	4.42251	3.28315	5.79631	3.78381	3.06662	4.64856	3.53153e-25	2.95623e-23
CD8 CD57+PD1- Ki67+	Frequency of CD8	GlobalHH5	0.0284141	0.0555078	0.037823	0.0776205	2.95353	2.33114	3.73176	3.5135e-16	9.07844e-15
CD8 CD57-CD56-	Frequency of CD8	GlobalHH5	92.0605	-8.40101	-10.4334	-6.41681	0.908745	0.886668	0.930298	1.07624e-15	2.61233e-14
CD8 CD57-PD1-	Frequency of CD8	GlobalHH5	85.7499	-6.79562	-9.00169	-4.64954	0.920751	0.895024	0.945778	8.35042e-10	9.69375e-09
CD8 CD57+CD127-	Frequency of CD8	GlobalHH5	2.46033	3.78753	2.48636	5.38903	2.53944	2.01058	3.19037	8.88091e-13	1.39483e-11
CD8 CD57+CD127- Ki67+	Frequency of CD8	GlobalHH5	0.0747639	0.0755389	0.0427212	0.116948	2.01037	1.57142	2.56423	9.40562e-08	9.30111e-07
CD8 CD127+CD57-	Frequency of CD8	GlobalHH5	33.9508	-6.71894	-10.8996	-2.6328	0.802097	0.678958	0.922452	0.00128552	0.00720069
CD8 CD45RA-CCR7+ (CM)	Frequency of CD8	GlobalHH5	6.53974	-1.92203	-2.64256	-1.12698	0.7061	0.595923	0.827672	1.17211e-05	8.61338e-05
CD8 CD45RA-CCR7+ (CM) Ki67+	Frequency of CD8	GlobalHH5	0.161014	-0.0397788	-0.064479	-0.00835852	0.752948	0.599545	0.948088	0.0161849	0.0767108
CD8 CD45RA+CCR7- (EMRA)	Frequency of CD8	GlobalHH5	8.45819	7.79406	5.44332	10.5657	1.92148	1.64356	2.24917	8.44647e-15	1.87934e-13
CD8 CD45RA+CCR7- (EMRA) Ki67+	Frequency of CD8	GlobalHH5	0.131326	0.0894582	0.0506797	0.136499	1.68119	1.38591	2.03939	2.82442e-07	2.54198e-06
CD8 PD1+TCF1+	Frequency of CD8	GlobalHH5	1.4786	-0.685462	-0.932416	-0.38708	0.536411	0.369392	0.738211	5.26071e-05	0.000351152
CD8 PD1+TCF1+ Ki67+	Frequency of CD8	GlobalHH5	0.0399101	-0.01285	-0.0203955	-0.00313248	0.678025	0.488963	0.921512	0.0125676	0.0610099
CD8 PD1-TCF1+	Frequency of CD8	GlobalHH5	51.4002	-12.2191	-16.3828	-7.96482	0.762275	0.681269	0.845043	7.83489e-08	7.94399e-07
CD8 PD1-TCF1-	Frequency of CD8	GlobalHH5	38.9669	10.5329	6.64796	14.5116	1.2703	1.17061	1.37241	1.26193e-07	1.18918e-06
CD8 PD1-TCF1- Ki67+	Frequency of CD8	GlobalHH5	0.228427	0.145529	0.0822434	0.224101	1.63709	1.36004	1.98106	2.08751e-07	1.90011e-06
CD8 PD1-CD56+	Frequency of CD8	GlobalHH5	3.73985	2.39841	1.35726	3.63957	1.64131	1.36292	1.97319	4.30222e-07	3.7869e-06
CD8 PD1-CD56+ Ki67+	Frequency of CD8	GlobalHH5	0.038293	0.0305438	0.0162048	0.0481933	1.79763	1.42318	2.25854	2.22175e-06	1.81594e-05
CD8 PD1-CD56-	Frequency of CD8	GlobalHH5	83.2384	-4.28645	-6.67706	-1.96614	0.948504	0.919784	0.976379	0.000288089	0.00178883
CD8 PD1-CD56- Ki67+	Frequency of CD8	GlobalHH5	0.307849	0.0596744	0.00954521	0.121111	1.19384	1.03101	1.39341	0.0175051	0.0815207
CD8 CD127+CD57+	Frequency of CD8	GlobalHH5	0.392617	1.74057	1.22048	2.38692	5.43325	4.10856	7.0795	7.49954e-21	3.3373e-19
CD8 CD127+CD57+ Ki67+	Frequency of CD8	GlobalHH5	0.00314975	0.0122882	0.0077472	0.0182307	4.90133	3.45963	6.78799	8.61998e-14	1.68405e-12
CD8 Tbet+Eomes+	Frequency of CD8	GlobalHH5	16.155	7.22074	4.1468	10.4212	1.44697	1.25669	1.64507	3.23987e-06	2.51955e-05
CD8 Tbet+Eomes+ Ki67+	Frequency of CD8	GlobalHH5	0.565166	0.181455	0.0686227	0.321858	1.32107	1.12142	1.56949	0.000779336	0.00455656
CD8 TbetHigh CD56+	Frequency of CD8	GlobalHH5	1.97581	2.78052	1.77822	4.00173	2.40728	1.9	3.02536	3.58985e-11	4.56423e-10
CD8 TbetHigh CD56+ Ki67+	Frequency of CD8	GlobalHH5	0.0306642	0.0326666	0.0184693	0.0504548	2.0653	1.60231	2.6454	1.0555e-07	1.01862e-06
CD8 TbetHigh	Frequency of CD8	GlobalHH5	12.1788	12.8106	9.5007	16.4065	2.05187	1.7801	2.34713	2.05206e-16	5.479e-15
CD8 TbetHigh Ki67+	Frequency of CD8	GlobalHH5	0.304712	0.203772	0.108803	0.320551	1.66873	1.35707	2.05198	2.03649e-06	1.68168e-05
CD8 Tbet+TCF1-	Frequency of CD8	GlobalHH5	12.1466	13.8763	10.038	18.1569	2.14241	1.82641	2.49482	1.44869e-15	3.41294e-14
CD8 Tbet+TCF1- Ki67+	Frequency of CD8	GlobalHH5	0.273727	0.253177	0.142247	0.395581	1.92493	1.51967	2.44516	9.73572e-08	9.51014e-07
CD8 TCF1-CD57+	Frequency of CD8	GlobalHH5	4.27497	8.21927	6.2292	10.5002	2.92265	2.45713	3.45619	3.84343e-23	2.19899e-21
CD8 TCF1-CD57+ Ki67+	Frequency of CD8	GlobalHH5	0.101415	0.135245	0.0902465	0.189539	2.33358	1.88987	2.86894	5.60416e-13	9.55092e-12
CD8 TCF1-Tbet-	Frequency of CD8	GlobalHH5	26.9885	-4.70363	-7.534	-1.59689	0.825717	0.720844	0.940831	0.0038835	0.0206005
CD8 TCF1+	Frequency of CD8	GlobalHH5	51.4452	-13.4687	-17.5546	-9.42635	0.738194	0.658771	0.816769	2.49947e-10	3.03345e-09
CD8 TCF1+Tbet-	Frequency of CD8	GlobalHH5	49.115	-11.835	-15.8557	-7.7705	0.759034	0.677172	0.84179	4.15181e-08	4.26359e-07
CD8 TCF1+Tbet- Ki67+	Frequency of CD8	GlobalHH5	0.0970696	-0.0279102	-0.0422568	-0.0109161	0.712472	0.564675	0.887543	0.00228296	0.0124398
NK CD56bright	Cell concentration in blood	GlobalHH5	0.00640552	0.00118974	0.000273813	0.0022103	1.18574	1.04275	1.34506	0.0098286	0.0482988
CD4	Cell concentration in blood	GlobalHH5	0.600412	0.0872542	0.024088	0.155431	1.14532	1.04012	1.25887	0.00618719	0.0319738
CD4 CD57+CD127-	Cell concentration in blood	GlobalHH5	0.000296039	0.00138299	0.000934091	0.00199569	5.67163	4.1553	7.74131	1.21882e-22	6.50851e-21
CD4 CD57+CD127- Ki67+	Cell concentration in blood	GlobalHH5	4.1694e-05	6.29912e-05	3.76761e-05	9.63806e-05	2.5108	1.90363	3.31162	4.01253e-10	4.79707e-09
CD4 CD127+CD57-	Cell concentration in blood	GlobalHH5	0.262266	0.0534639	0.0109194	0.0997543	1.20385	1.04163	1.38036	0.0129398	0.0624384
CD4 CD45RA-CCR7- (EM)	Cell concentration in blood	GlobalHH5	0.0865951	0.0281731	0.011715	0.0457684	1.32534	1.13528	1.52853	0.000636605	0.00377719
CD4 CD45RA+CCR7- (EMRA)	Cell concentration in blood	GlobalHH5	0.0291579	0.0179791	0.00857701	0.0301778	1.61661	1.29416	2.03498	2.1913e-05	0.000152629
CD4 CD45RA+CCR7- (EMRA)Ki67+	Cell concentration in blood	GlobalHH5	0.000383719	0.000141379	5.66418e-05	0.0002444	1.36845	1.14761	1.63693	0.000494321	0.00302253
CD4 CD127+CD57+	Cell concentration in blood	GlobalHH5	4.29409e-05	0.00074481	0.000526299	0.00103611	18.345	13.2564	25.1288	3.48857e-37	2.79435e-34
CD4 CD127+CD57+ Ki67+	Cell concentration in blood	GlobalHH5	3.13789e-06	9.37507e-06	5.67498e-06	1.45217e-05	3.98769	2.80853	5.62784	9.91823e-13	1.52779e-11
CD4 PD1+TCF1-	Cell concentration in blood	GlobalHH5	0.0398	0.0311006	0.0217183	0.0413666	1.78142	1.54569	2.03936	2.30401e-12	3.29555e-11
CD4 PD1+TCF1- Ki67+	Cell concentration in blood	GlobalHH5	0.00180711	0.000588096	0.000266089	0.000938383	1.32543	1.14725	1.51927	0.000232516	0.0014665
CD4 PD1-TCF1-	Cell concentration in blood	GlobalHH5	0.171391	0.0621384	0.0260493	0.102262	1.36255	1.15199	1.59666	0.000481597	0.00296738
CD4 PD1-TCF1- Ki67+	Cell concentration in blood	GlobalHH5	0.00153707	0.000423087	0.000159409	0.000707857	1.27526	1.10371	1.46052	0.00135851	0.0075046
CD4 Tbet+Eomes +	Cell concentration in blood	GlobalHH5	0.0143977	0.0112615	0.00786305	0.0152703	1.78217	1.54613	2.06061	1.2209e-14	2.64308e-13
CD4 Tbet+Eomes+ Ki67+	Cell concentration in blood	GlobalHH5	0.00102831	0.000370323	0.000198856	0.000569927	1.36013	1.19338	1.55424	4.67479e-06	3.60049e-05
CD4 TbetHigh	Cell concentration in blood	GlobalHH5	0.0018933	0.0127024	0.00934346	0.0170016	7.70915	5.93502	9.97987	1.69964e-34	3.40353e-32
CD4 TbetHigh Ki67+	Cell concentration in blood	GlobalHH5	0.0001777	0.000387446	0.000255177	0.000555038	3.18033	2.436	4.12345	2.31098e-14	4.74639e-13
CD8	Cell concentration in blood	GlobalHH5	0.344603	0.14439	0.0949579	0.19877	1.419	1.27556	1.57681	9.7578e-10	1.11657e-08
CD8 CD38+ Ki67+	Cell concentration in blood	GlobalHH5	0.00110186	0.000426417	0.000175571	0.00074861	1.387	1.15934	1.67941	0.000281529	0.00176175
CD8 CD45RA+CCR7+CD95+ (Tscm)	Cell concentration in blood	GlobalHH5	0.0066882	0.00165973	0.000262852	0.00333732	1.24816	1.0393	1.49899	0.0178987	0.082872
CD8 CD57+CD56+	Cell concentration in blood	GlobalHH5	0.00133408	0.00794657	0.00539714	0.0113968	6.9566	5.0456	9.54283	5.21814e-24	3.79976e-22
CD8 CD57+CD56+ Ki67+	Cell concentration in blood	GlobalHH5	2.54758e-05	0.00010736	6.85836e-05	0.000161027	5.2142	3.69211	7.32079	4.92909e-17	1.4623e-15
CD8 CD57+CD56-	Cell concentration in blood	GlobalHH5	0.0085782	0.021921	0.0152378	0.0303617	3.55543	2.77634	4.5394	3.59238e-19	1.37023e-17
CD8 CD57+CD56- Ki67+	Cell concentration in blood	GlobalHH5	0.00024788	0.000398754	0.000257806	0.000576523	2.60866	2.04005	3.32582	1.1827e-12	1.75434e-11
CD8 CD57+PD1+	Cell concentration in blood	GlobalHH5	0.00759302	0.0062001	0.0031904	0.00989583	1.81655	1.42018	2.30328	5.595e-06	4.22792e-05
CD8 CD57+PD1+ Ki67+	Cell concentration in blood	GlobalHH5	0.000204024	0.000110994	4.40603e-05	0.000190636	1.54402	1.21596	1.93438	0.000566467	0.00340227
CD8 CD57+PD1-	Cell concentration in blood	GlobalHH5	0.00500434	0.0207532	0.0149846	0.0281865	5.14703	3.99431	6.63242	4.09541e-28	4.68632e-26
CD8 CD57+PD1- Ki67+	Cell concentration in blood	GlobalHH5	9.90355e-05	0.000322185	0.000228228	0.000441414	4.25322	3.3045	5.45713	1.41142e-22	7.06594e-21
CD8 CD57-CD56+	Cell concentration in blood	GlobalHH5	0.0100196	0.00651288	0.00347045	0.0102	1.65001	1.34637	2.01801	2.72951e-06	2.14347e-05
CD8 CD57-CD56+ Ki67+	Cell concentration in blood	GlobalHH5	0.000135845	0.000105183	5.59238e-05	0.000164807	1.77428	1.41167	2.21319	2.71777e-06	2.14347e-05
CD8 CD57-PD1+	Cell concentration in blood	GlobalHH5	0.0246298	0.0103947	0.004831	0.0167689	1.42204	1.19614	1.68084	0.000109434	0.000701255
CD8 CD57-PD1+ Ki67+	Cell concentration in blood	GlobalHH5	0.000952551	0.000353522	0.000124705	0.000643211	1.37113	1.13092	1.67525	0.00124976	0.00704968
CD8 CD57-CD56-	Cell concentration in blood	GlobalHH5	0.312816	0.0832614	0.0428316	0.127782	1.26617	1.13692	1.40849	2.663e-05	0.000183884
CD8 CD57-CD56- Ki67+	Cell concentration in blood	GlobalHH5	0.00194286	0.000823227	0.00038575	0.00137385	1.42372	1.19855	1.70713	4.63787e-05	0.000312179
CD8 CD57-PD1-	Cell concentration in blood	GlobalHH5	0.299142	0.0826796	0.0432852	0.126107	1.27639	1.1447	1.42156	1.79059e-05	0.000128059
CD8 CD57-PD1- Ki67+	Cell concentration in blood	GlobalHH5	0.0010001	0.000523556	0.000282706	0.000820759	1.5235	1.28268	1.82067	1.52075e-06	1.28223e-05
CD8 CD57+CD127-	Cell concentration in blood	GlobalHH5	0.00823273	0.0216774	0.0145177	0.0309452	3.63307	2.76342	4.7588	7.71227e-17	2.20626e-15
CD8 CD57+CD127- Ki67+	Cell concentration in blood	GlobalHH5	0.000243133	0.000452863	0.000285832	0.000672636	2.86261	2.17562	3.76653	1.16501e-12	1.75434e-11
CD8 CD127+CD57-	Cell concentration in blood	GlobalHH5	0.103742	0.0383289	0.0151069	0.0636217	1.36946	1.14562	1.61327	0.00092525	0.00537047
CD8 CD127+CD57- Ki67+	Cell concentration in blood	GlobalHH5	0.000109899	8.37026e-05	3.22157e-05	0.000148055	1.76163	1.29314	2.34719	0.000569169	0.00340227
CD8 CD45RA-CCR7- (EM)	Cell concentration in blood	GlobalHH5	0.0481172	0.0284727	0.0148527	0.0438757	1.59174	1.30868	1.91185	1.27257e-05	9.18314e-05
CD8 CD45RA-CCR7- (EM) Ki67+	Cell concentration in blood	GlobalHH5	0.00124672	0.000698268	0.000310631	0.00118847	1.56009	1.24916	1.95328	9.93696e-05	0.000641896
CD8 CD45RA+CCR7- (EMRA)	Cell concentration in blood	GlobalHH5	0.0278997	0.0434709	0.0305391	0.0598046	2.55811	2.0946	3.14356	5.36169e-19	1.86727e-17
CD8 CD45RA+CCR7- (EMRA) Ki67+	Cell concentration in blood	GlobalHH5	0.000425259	0.000539245	0.000347109	0.000785272	2.26804	1.81623	2.84658	1.74227e-12	2.53738e-11
CD8 PD1+TCF1-	Cell concentration in blood	GlobalHH5	0.0287759	0.0178351	0.0101227	0.0268974	1.61979	1.35178	1.93472	5.12617e-07	4.46311e-06
CD8 PD1+TCF1- Ki67+	Cell concentration in blood	GlobalHH5	0.00104256	0.00069891	0.000334322	0.00117252	1.67038	1.32067	2.12465	1.96435e-05	0.000139243
CD8 Ki67+	Cell concentration in blood	GlobalHH5	0.00297856	0.00182824	0.00104759	0.00280761	1.6138	1.35171	1.94261	9.16799e-08	9.17945e-07
CD8 PD1+CD56+	Cell concentration in blood	GlobalHH5	0.00305985	0.00216851	0.00103395	0.00355992	1.7087	1.33791	2.16343	3.53086e-05	0.000241728
CD8 PD1+CD56+ Ki67+	Cell concentration in blood	GlobalHH5	7.67753e-05	6.14369e-05	2.86565e-05	0.000101325	1.80022	1.37325	2.31976	5.4625e-05	0.000361609
CD8 PD1+CD56-	Cell concentration in blood	GlobalHH5	0.0308253	0.0144999	0.00759732	0.0224991	1.47039	1.24646	1.72989	8.96527e-06	6.71138e-05
CD8 PD1+CD56- Ki67+	Cell concentration in blood	GlobalHH5	0.00122717	0.000482068	0.000175188	0.000873163	1.39283	1.14276	1.71153	0.000970221	0.00555105
CD8 PD1-TCF1-	Cell concentration in blood	GlobalHH5	0.125979	0.097023	0.0665755	0.132566	1.77015	1.52847	2.05229	3.5226e-13	6.27023e-12
CD8 PD1-TCF1- Ki67+	Cell concentration in blood	GlobalHH5	0.000735777	0.0009105	0.000589946	0.00132348	2.23747	1.8018	2.79876	5.91243e-13	9.86637e-12
CD8 PD1-CD56+	Cell concentration in blood	GlobalHH5	0.012531	0.0162735	0.0108764	0.0229151	2.29866	1.86795	2.82867	1.32682e-13	2.53043e-12
CD8 PD1-CD56+ Ki67+	Cell concentration in blood	GlobalHH5	0.00013145	0.00020176	0.000129342	0.000293026	2.53487	1.98396	3.22917	3.87237e-12	5.44169e-11
CD8 PD1-CD56-	Cell concentration in blood	GlobalHH5	0.290853	0.0932083	0.052219	0.138823	1.32047	1.17954	1.4773	2.52487e-06	2.02242e-05
CD8 PD1-CD56- Ki67+	Cell concentration in blood	GlobalHH5	0.00096705	0.00058852	0.000335861	0.000905501	1.60857	1.3473	1.93635	1.12101e-07	1.06896e-06
CD8 CD127+CD57+	Cell concentration in blood	GlobalHH5	0.0013199	0.00885271	0.00612464	0.0123876	7.70709	5.64021	10.3853	8.59534e-24	5.73739e-22
CD8 CD127+CD57+ Ki67+	Cell concentration in blood	GlobalHH5	1.14498e-05	6.67153e-05	4.33179e-05	9.81156e-05	6.82675	4.78328	9.56918	4.16921e-18	1.28444e-16
CD8 CD127-CD57-	Cell concentration in blood	GlobalHH5	0.208223	0.0673009	0.0342217	0.103417	1.32322	1.16435	1.49666	3.59974e-05	0.000244355
CD8 CD127-CD57- Ki67+	Cell concentration in blood	GlobalHH5	0.00200326	0.00104061	0.000475097	0.00175968	1.51946	1.23716	1.87841	6.40738e-05	0.000419978
CD8 Tbet+Eomes+	Cell concentration in blood	GlobalHH5	0.0633378	0.0582064	0.0406328	0.0780799	1.91898	1.64153	2.23275	2.09021e-13	3.80513e-12
CD8 Tbet+Eomes+ Ki67+	Cell concentration in blood	GlobalHH5	0.00186358	0.00153935	0.000931804	0.00231243	1.82602	1.50001	2.24085	1.74841e-09	1.9725e-08
CD8 TbetHigh CD56+	Cell concentration in blood	GlobalHH5	0.00688333	0.0166066	0.0112988	0.0232703	3.41258	2.64147	4.38068	1.13618e-16	3.13822e-15
CD8 TbetHigh CD56+ Ki67+	Cell concentration in blood	GlobalHH5	0.000105921	0.000199654	0.00012825	0.000291438	2.88493	2.21081	3.75146	4.97288e-13	8.6593e-12
CD8 TbetHigh	Cell concentration in blood	GlobalHH5	0.0426877	0.0779085	0.056066	0.104007	2.82508	2.3134	3.43646	4.33595e-19	1.57868e-17
CD8 TbetHigh Ki67+	Cell concentration in blood	GlobalHH5	0.000979749	0.00131757	0.000820165	0.00196128	2.3448	1.83712	3.00182	3.34562e-11	4.32232e-10
CD8 Tbet+TCF1-	Cell concentration in blood	GlobalHH5	0.041155	0.0817881	0.0573458	0.112296	2.98732	2.39341	3.72861	8.39119e-19	2.80056e-17
CD8 Tbet+TCF1- Ki67+	Cell concentration in blood	GlobalHH5	0.000909211	0.00155661	0.000967731	0.00234249	2.71204	2.06436	3.5764	4.26652e-12	5.8922e-11
CD8 TCF1-CD57+	Cell concentration in blood	GlobalHH5	0.0134581	0.0440504	0.0320052	0.0590884	4.27315	3.37814	5.39055	3.32941e-25	2.95623e-23
CD8 TCF1-CD57+ Ki67+	Cell concentration in blood	GlobalHH5	0.000335307	0.000786295	0.000545973	0.00108806	3.345	2.62828	4.24496	1.61616e-18	5.17817e-17
CD4 CXCR5+ (ctfh) HLADR+ CD38 +	Cell concentration in blood	GlobalHH5	0.00317178	0.00124258	0.000308152	0.00242792	1.39176	1.09715	1.76548	0.00680334	0.0349326
CD4 CXCR5+ CXCR3+CCR6- (ctfh Th1) HLADR+ CD38+	Cell concentration in blood	GlobalHH5	0.000529119	0.000224637	5.28546e-05	0.000443906	1.42455	1.09989	1.83895	0.00783725	0.0397319
CD4 HLADR+ CD38+	Cell concentration in blood	GlobalHH5	0.00841227	0.00605875	0.0025538	0.0109976	1.72023	1.30358	2.30733	0.000114735	0.000729388
CD8 HLADR+ CD38+	Cell concentration in blood	GlobalHH5	0.00730645	0.00966894	0.00367851	0.0210663	2.32334	1.50346	3.88325	6.4491e-05	0.000419978
CD19 CD27-CD21+ (IM) Ki67+	Cell concentration in blood	GlobalHH5	0.000741395	-0.000132952	-0.000224374	-2.34332e-05	0.820673	0.697363	0.968393	0.0197058	0.0901962

## Sheet: Baseline_GoodResponders
Variable	unit	Intercept	Slope	Slope CI 2.5%	Slope CI 97.5%	Fold Change	Fold Change CI 2.5%	Fold Change CI 97.5%	pvalue	qvalues
CXCL10	ng/ml	195.457	-44.0102	-73.382	-8.42437	0.774834	0.624561	0.956899	0.0182254	0.49927
PDGFbb	ng/ml	265.017	159.496	18.1556	376.732	1.60184	1.06851	2.42154	0.0229277	0.49927
sIL6Ra	ng/ml	6831.58	-1547.87	-2524.03	-449.768	0.773424	0.630534	0.934164	0.00747435	0.372881
CD4 IL2	Frequency of CD4	0.020843	0.00748842	0.00154587	0.0150083	1.35928	1.07417	1.72006	0.0113247	0.434653
CD4 TNFα	Frequency of CD4	0.0267337	0.0133881	0.00535005	0.0236971	1.50079	1.20012	1.88641	0.00048799	0.09833
CD4 CD40L IFNγ	Frequency of CD4	0.0107506	0.0058659	0.00242354	0.010152	1.54563	1.22543	1.94432	0.000391311	0.09833
CD4 CD40L IL2	Frequency of CD4	0.00529491	0.00338544	0.00116551	0.0061336	1.63938	1.22012	2.15839	0.00172621	0.198761
CD4 IFNγ TNFα	Frequency of CD4	0.00243646	0.00271405	0.000996965	0.00505822	2.11393	1.40919	3.07605	0.000666181	0.107388
CD4 IFNγ IL2	Frequency of CD4	0.00126282	0.00126519	0.00051266	0.00225366	2.00188	1.40597	2.78463	0.000313601	0.09833
CD4 CD40L TNFα	Frequency of CD4	0.012281	0.00854687	0.00349955	0.0151044	1.69594	1.28496	2.2299	0.000330688	0.09833
CD4 IL2 TNFα	Frequency of CD4	0.00495639	0.00292109	0.000645112	0.00577653	1.58936	1.13016	2.16547	0.00961232	0.387377
CD4 CXCR5+ (Tfh) TNFα	Frequency of CD4	0.0036333	0.00163996	0.00011271	0.00370641	1.45137	1.03102	2.02012	0.0334443	0.549804
CD8 TNFα CD107a	Frequency of CD8	0.00570951	0.00309151	4.56525e-05	0.00741115	1.54147	1.008	2.29804	0.0460898	0.569699
CD8 IFNγ CD107a	Frequency of CD8	0.00119141	0.00140583	0.000275181	0.00340815	2.17998	1.23097	3.8606	0.00821597	0.372881
monocytes 2	Cell concentration in blood	2.5544	1.71222	0.606512	3.15463	1.6703	1.23744	2.23498	0.00122109	0.164033
DC	Cell concentration in blood	0.0554356	0.0156185	0.0012507	0.034841	1.28174	1.02256	1.6285	0.0313182	0.549804
cDC1	Cell concentration in blood	0.000381347	0.000369553	1.74316e-05	0.00106215	1.96907	1.04571	3.78525	0.0360517	0.549804
pDC	Cell concentration in blood	0.0295651	0.0138853	0.00129177	0.0336112	1.46965	1.04369	2.13685	0.0272325	0.49927
tDC	Cell concentration in blood	0.000504118	0.000208304	2.4717e-05	0.000478937	1.41321	1.04903	1.95005	0.0227874	0.49927
DC CD14+	Cell concentration in blood	0.0177457	0.00743894	1.41171e-05	0.0189176	1.4192	1.0008	2.06604	0.0494776	0.569699
DC3 CD14+	Cell concentration in blood	0.00443886	0.00249995	0.000438014	0.00570151	1.5632	1.09868	2.28445	0.0129663	0.454385
DC3 HLADR	MFI	156038	60031	8323.68	145382	1.38472	1.05334	1.93171	0.0186094	0.49927
monocytes 1 HLADR	MFI	79786.1	24609	6727.76	47863.7	1.30844	1.08432	1.5999	0.00530133	0.372881
monocytes 2 Siglec1	MFI	826.541	-332.711	-533.717	-15.0685	0.597466	0.354276	0.981769	0.0422376	0.549804
CD19 IgD+CD27+	Frequency of CD19	7.28389	2.30606	0.55024	4.45541	1.3166	1.07554	1.61168	0.00837368	0.372881
CD19 CD27+IgD- IgM+ (Memory pre-switched)	Frequency of CD19	6.33136	2.60915	0.74258	4.8788	1.4121	1.11729	1.77058	0.00475942	0.372881
CD19 CD20+	Cell concentration in blood	0.0932144	-0.0213165	-0.0377128	-0.00179808	0.771318	0.595419	0.98071	0.033981	0.549804
CD4 CXCR5+ (cTfh) PD1-ICOS+ Ki67+	Frequency of CD4	0.0360457	0.0118536	0.000179601	0.0263601	1.32885	1.00498	1.7313	0.0462617	0.569699
CD4 Fosp3+CD127-CD25+ (Treg) CCR4+	Frequency of CD4	0.913325	0.209591	0.00298017	0.441893	1.22948	1.00326	1.48383	0.0466652	0.569699
CD4 Fosp3+CD127-CD25+ CXCR3-CCR6+ (Treg-Th17)	Frequency of CD4	0.172158	0.0847025	0.00649668	0.182315	1.492	1.03774	2.05899	0.0322713	0.549804
CD4 Fosp3+CD127-CD25+ CXCR3-CCR6+ (Treg-Th17) Ki67+	Frequency of CD4	0.0329003	0.0114972	0.000487312	0.0250287	1.34945	1.01481	1.76074	0.0399018	0.549804

## Sheet: Day0_CD4 and Baseline
Variable	Intercept	Slope	Slope CI 2.5%	Slope CI 97.5%	Fold Change	Fold Change CI 2.5%	Fold Change CI 97.5%	pvalue	qvalues
CD4 CCR4+	15.3792	3.42401	2.09817	4.86683	1.22264	1.13643	1.31645	1.64151e-07	7.78271e-06
CD4 CD45RA+CCR7+CD95- (Naive)	61.5005	-6.36373	-9.03196	-3.78301	0.896525	0.85314	0.938488	1.63112e-06	7.3038e-05
CD4 CXCR3-CCR6-	84.0299	-5.4736	-7.93826	-3.06193	0.934861	0.905531	0.963561	1.10051e-05	0.000422387
CD4 CD45RA-CCR7- (EM)	11.0119	4.2319	2.31784	6.22102	1.3843	1.21048	1.56494	1.39757e-05	0.000489757
CD4 CCR6+	8.34558	3.25551	1.62793	4.99293	1.39009	1.19506	1.59827	6.55321e-05	0.00211276
CD4 CXCR3+	10.713	3.36192	1.54318	5.25413	1.31382	1.14405	1.49045	0.000275743	0.00793745
CD4 CXCR3-CCR6+ (Th17)	5.05427	1.76224	0.791569	2.80744	1.34866	1.15661	1.55546	0.000286019	0.00794936
CD4 CXCR3+CCR6- (Th1)	6.49598	1.85853	0.720821	3.05327	1.2861	1.11096	1.47002	0.00126494	0.0299866
CD4 CXCR3+CCR6+ (Th1-17)	2.51902	1.14908	0.387936	2.01875	1.45616	1.154	1.80141	0.00226986	0.0522716
B_cell_Memory_PreSwitched	4.78883	1.51238	0.496036	2.69029	1.31581	1.10358	1.56179	0.00262794	0.0557401
CD4 Fosp3+CD127-CD25+ CXCR3+CCR6- (Treg-Th1) Ki67+	0.0105204	0.00489558	0.00154381	0.00875167	1.46534	1.14674	1.83188	0.00317099	0.0638954
CD4 CXCR5+ (cTfh) CCR4+	1.74727	0.374275	0.120688	0.652845	1.21421	1.06907	1.37364	0.00327331	0.0643415
CD4 CXCR3-CCR6-CCR4+ (Th2)	8.6081	1.39992	0.445134	2.46099	1.16263	1.05171	1.28589	0.0034231	0.0643415
CD4 Fosp3+CD127-CD25+ (Treg) CCR4+	1.23829	0.249543	0.0759479	0.436214	1.20152	1.06133	1.35227	0.00441592	0.0790372
CD4 CD45RA+CCR7- (EMRA)Ki67+	0.0640856	0.0218441	0.00609674	0.0417941	1.34086	1.09513	1.65216	0.00451081	0.0790372
CD8 CD45RA+CCR7+CD95- (Naive)	70.0632	-5.88485	-10.0283	-1.75473	0.916007	0.856868	0.974955	0.00548349	0.0883939
CD4 CCR4+ Ki67+	0.601736	0.109349	0.0298874	0.19825	1.18172	1.04967	1.32946	0.00610406	0.0928278
CD4 CXCR5+ CXCR3-CCR6-CCR4+ (cTfh Th2)	0.022174	0.00523611	0.00138361	0.0096115	1.23614	1.0624	1.43346	0.00661962	0.097783
CD8 Tbet_low Eomes+	7.67865	2.223	0.591091	4.01786	1.2895	1.07698	1.52325	0.00679385	0.097783
